# Supplementary material for: Loss of miR-204 expression is a key event in melanoma
Source: Mol Cancer. 2018 Mar 9;17:71. doi: 10.1186/s12943-018-0819-8 (PMC5844115; doi:10.1186/s12943-018-0819-8)
Supplement: Supplementary file 1 — The table with quantile normalized miRNA expression (log2 RPM) of the eighty samples investigated. (XLSX 151 kb) [file 12943_2018_819_MOESM1_ESM.xlsx]

## Sheet: Foglio1
miRNA	CLASS	hsa-let-7a	hsa-let-7a*	hsa-let-7b	hsa-let-7b*	hsa-let-7c	hsa-let-7d	hsa-let-7d*	hsa-let-7e	hsa-let-7e*	hsa-let-7f	hsa-let-7f-1*	hsa-let-7f-2*	hsa-let-7g	hsa-let-7g	hsa-let-7i	hsa-let-7i	hsa-miR-1	hsa-miR-100	hsa-miR-100*	hsa-miR-101	hsa-miR-101*	hsa-miR-103	hsa-miR-105	hsa-miR-105*	hsa-miR-106a	hsa-miR-106a*	hsa-miR-106b	hsa-miR-106b*	hsa-miR-107	hsa-miR-10a	hsa-miR-10a*	hsa-miR-10b	hsa-miR-10b*	hsa-miR-122	hsa-miR-122*	hsa-miR-124	hsa-miR-124*	hsa-miR-125a-3p	hsa-miR-125a-5p	hsa-miR-125b	hsa-miR-125b-1*	hsa-miR-125b-2*	hsa-miR-126	hsa-miR-126*	hsa-miR-127-3p	hsa-miR-128a	hsa-miR-129-3p	hsa-miR-129-5p
UNIQUE ID		hsa-let-7a:MATURE:Plus/Plus	hsa-let-7a*:MATURE:Plus/Plus	hsa-let-7b:MATURE:Plus/Plus	hsa-let-7b*:MATURE:Plus/Plus	hsa-let-7c:MATURE:Plus/Plus	hsa-let-7d:MATURE:Plus/Plus	hsa-let-7d*:MATURE:Plus/Plus	hsa-let-7e:MATURE:Plus/Plus	hsa-let-7e*:MATURE:Plus/Plus	hsa-let-7f:MATURE:Plus/Plus	hsa-let-7f-1*:MATURE:Plus/Plus	hsa-let-7f-2*:MATURE:Plus/Plus	hsa-let-7g:MATURE:Plus/Plus	hsa-let-7g:PRECURSOR:Plus/Plus	hsa-let-7i:MATURE:Plus/Plus	hsa-let-7i:PRECURSOR:Plus/Plus	hsa-miR-1:MATURE:Plus/Plus	hsa-miR-100:MATURE:Plus/Plus	hsa-miR-100*:MATURE:Plus/Plus	hsa-miR-101:MATURE:Plus/Plus	hsa-miR-101*:MATURE:Plus/Plus	hsa-miR-103:MATURE:Plus/Plus	hsa-miR-105:MATURE:Plus/Plus	hsa-miR-105*:MATURE:Plus/Plus	hsa-miR-106a:MATURE:Plus/Plus	hsa-miR-106a*:MATURE:Plus/Plus	hsa-miR-106b:MATURE:Plus/Plus	hsa-miR-106b*:MATURE:Plus/Plus	hsa-miR-107:MATURE:Plus/Plus	hsa-miR-10a:MATURE:Plus/Plus	hsa-miR-10a*:MATURE:Plus/Plus	hsa-miR-10b:MATURE:Plus/Plus	hsa-miR-10b*:MATURE:Plus/Plus	hsa-miR-122:MATURE:Plus/Plus	hsa-miR-122*:MATURE:Plus/Plus	hsa-miR-124:MATURE:Plus/Plus	hsa-miR-124*:MATURE:Plus/Plus	hsa-miR-125a-3p:MATURE:Plus/Plus	hsa-miR-125a-5p:MATURE:Plus/Plus	hsa-miR-125b:MATURE:Plus/Plus	hsa-miR-125b-1*:MATURE:Plus/Plus	hsa-miR-125b-2*:MATURE:Plus/Plus	hsa-miR-126:MATURE:Plus/Plus	hsa-miR-126*:MATURE:Plus/Plus	hsa-miR-127-3p:MATURE:Plus/Plus	hsa-miR-128a:MATURE:Plus/Plus	hsa-miR-129-3p:MATURE:Plus/Plus	hsa-miR-129-5p:MATURE:Plus/Plus
T2718 52 CL1	CL	7.77631	4.58066	8.71741	6.81292	7.41025	7.08002	7.13329	4.58066	7.92409	6.35512	6.69559	6.99156	7.22868	4.58066	4.58066	4.58066	4.58066	7.86392	4.58066	4.58066	4.58066	10.9661	4.58066	9.07903	8.25082	4.58066	4.58066	4.58066	9.53579	7.52587	4.58066	6.66643	4.58066	6.89866	4.14703	4.58066	8.18495	4.58066	4.58066	7.49929	12.5384	4.58066	4.58066	7.16572	4.58066	7.89458	4.58066	8.9524
T2719 53 CL2	CL	9.25145	4.71298	10.6437	7.31862	8.99087	8.64018	7.61745	4.71298	6.87076	7.95291	4.71298	4.14703	9.48935	4.71298	4.71298	7.41025	6.384	12.1222	4.71298	6.72797	8.6801	10.0908	4.71298	8.56417	8.48873	4.71298	4.71298	4.71298	8.28497	8.9524	4.71298	8.08271	4.71298	6.60662	8.25082	4.18592	7.52587	4.71298	4.71298	11.0738	11.7583	4.71298	4.18592	4.71298	4.71298	7.64956	4.71298	8.75436
T2720 54 CL3	CL	4.62014	4.62014	9.07903	7.83542	7.80885	4.62014	4.62014	4.62014	7.61745	6.49428	4.62014	7.44086	7.08002	4.62014	7.19568	4.62014	4.62014	9.12266	4.62014	4.62014	7.98477	10.3836	4.62014	8.75436	7.64956	4.62014	4.17415	4.62014	9.03214	7.16572	4.62014	4.62014	4.62014	6.66643	8.04831	4.62014	8.14638	4.62014	7.95291	8.71741	12.3113	3.90593	4.62014	4.62014	4.62014	7.92409	8.18495	9.68611
T2721 55 CL4	CL	4.72707	6.46848	10.0908	4.72707	8.39025	7.74286	7.02203	7.80885	7.55376	8.32258	4.72707	7.38249	8.48873	4.72707	7.61745	7.08002	6.27142	9.20637	4.72707	4.72707	6.96206	10.4691	4.1912	9.07903	7.05188	4.72707	4.1912	4.72707	10.1614	9.16393	3.90593	7.13329	3.59559	6.32733	4.17714	4.1912	8.08271	4.72707	4.72707	9.12266	12.3113	4.72707	4.1912	7.28932	4.72707	7.92409	4.72707	9.34133
T2722 56 CL5	CL	6.60662	4.64712	9.85571	4.64712	8.1139	7.77631	6.87076	7.98477	7.89458	8.01487	4.64712	7.58648	8.48873	4.64712	4.64712	4.64712	6.78382	4.64712	4.64712	4.64712	4.64712	10.3836	4.64712	9.03214	4.64712	4.64712	4.64712	4.64712	9.53579	7.92409	4.64712	4.64712	4.64712	8.28497	4.64712	6.60662	8.32258	4.64712	4.64712	8.18495	13.031	4.64712	4.64712	7.41025	4.64712	7.86392	4.64712	9.07903
T2723 57 CL6	CL	8.56417	4.51399	10.0908	6.32733	8.39025	8.1139	7.55376	4.51399	7.19568	7.89458	4.51399	6.03064	8.79643	4.51399	8.14638	6.60662	6.21524	10.0284	4.51399	4.1815	8.28497	10.862	6.07976	8.90981	7.61745	4.51399	4.51399	4.51399	9.79654	8.83317	4.51399	6.81292	4.51399	7.80885	4.51399	4.1815	7.71276	4.51399	4.51399	9.85571	11.9385	4.51399	4.51399	4.1815	4.51399	8.42503	4.51399	8.99087
T2724 58 CL7	CL	8.64018	4.72707	10.3089	4.72707	8.99087	8.32258	7.92409	4.72707	6.44258	7.61745	6.89866	6.96206	9.44098	4.72707	4.72707	4.11458	6.46848	11.7583	4.72707	7.05188	9.63437	9.07903	4.72707	8.56417	8.83317	4.72707	4.72707	4.72707	8.08271	8.87078	4.72707	6.55152	3.59559	4.72707	7.86392	4.18592	7.95291	4.72707	7.67907	11.3187	12.1222	4.72707	4.18592	4.18592	6.35512	7.55376	4.72707	9.53579
T2725 59 CL8	CL	4.67253	4.67253	10.0284	4.67253	8.28497	8.08271	4.67253	8.21667	7.47129	8.42503	4.67253	4.67253	6.93142	4.67253	4.67253	4.67253	4.67253	6.78382	4.67253	4.67253	4.67253	11.9385	4.67253	9.07903	4.67253	4.67253	4.67253	4.67253	10.2337	8.1139	4.67253	4.67253	4.67253	7.52587	4.67253	4.67253	8.45659	4.67253	4.67253	7.92409	12.5384	6.87076	4.67253	7.49929	6.72797	8.99087	4.67253	9.79654
T2728 60 CL9	CL	7.08002	4.53543	11.3187	7.10599	9.44098	8.42503	6.87076	8.48873	8.45659	7.02203	4.53543	4.53543	6.32733	4.53543	8.01487	4.53543	5.60078	7.95291	4.53543	4.04786	4.18208	9.25145	4.53543	6.18679	7.38249	4.53543	6.69559	4.53543	7.61745	8.90981	5.88461	7.58648	4.53543	7.86392	4.53543	5.67315	9.68611	4.53543	4.53543	7.49929	9.34133	4.53543	4.53543	4.18208	4.18208	8.83317	4.53543	9.85571
T2695 NN1	Ep	10.5574	4.32056	11.0738	5.35324	10.862	8.99087	7.61745	9.12266	8.45659	7.38249	4.32056	4.32056	6.55152	4.32056	6.18679	4.32056	5.27556	7.71276	4.32056	5.25399	4.32056	9.20637	4.32056	4.32056	7.47129	4.32056	7.13329	4.32056	8.35714	9.07903	4.32056	9.25145	5.39193	5.86274	4.32056	4.32056	8.42503	5.44967	6.72797	8.71741	11.6133	4.32056	4.32056	8.87078	4.32056	8.90981	4.32056	9.44098
T2696 NN2	Ep	9.964	4.42992	11.4643	4.42992	10.3836	8.6801	7.28932	8.25082	9.58044	4.42992	4.42992	4.42992	7.92409	4.42992	7.16572	3.59559	4.42992	8.42503	3.59559	5.62446	4.42992	9.12266	4.42992	4.42992	6.55152	4.42992	6.2448	4.42992	8.79643	9.85571	4.42992	9.68611	4.42992	5.88461	4.42992	6.60662	8.45659	4.42992	4.42992	9.29632	12.5384	4.42992	7.47129	8.48873	4.42992	8.83317	4.42992	9.90987
T2697 NN3	Ep	11.3187	4.46079	12.1222	4.46079	11.7583	9.34133	7.19568	10.0284	8.32258	7.92409	4.46079	4.46079	9.20637	4.46079	7.58648	5.72142	4.18208	7.41025	4.46079	4.46079	4.46079	8.99087	4.18208	4.46079	6.00578	5.39193	6.93142	4.46079	7.64956	7.77631	4.46079	7.95291	4.46079	6.99156	4.46079	5.67315	8.56417	5.33562	7.47129	9.03214	11.6133	4.46079	4.18208	6.81292	4.18208	9.07903	4.46079	9.38981
T2698 NN4	Ep	9.48935	4.39649	11.0738	4.39649	9.79654	8.25082	7.80885	9.03214	8.90981	5.47236	4.39649	4.39649	7.95291	4.39649	6.75427	6.60662	4.39649	6.2448	4.39649	5.47236	4.39649	6.78382	4.39649	6.03064	7.28932	4.39649	7.35046	4.39649	6.72797	7.31862	4.39649	6.89866	5.95601	6.35512	4.39649	4.39649	8.99087	4.39649	4.39649	8.14638	12.1222	5.62446	4.39649	7.16572	5.65161	9.85571	4.39649	9.90987
T2699 NN5	Ep	10.3089	4.21345	11.6133	6.44258	10.9661	8.39025	7.08002	8.9524	8.42503	6.05598	4.21345	4.21345	7.19568	4.21345	6.27142	5.37249	4.64712	7.25975	4.21345	4.48216	4.8066	7.80885	5.35324	4.91688	5.44967	4.21345	6.49428	4.21345	6.40999	8.08271	4.21345	8.18495	4.21345	7.44086	4.68445	4.21345	8.1139	5.27556	7.31862	8.56417	11.4643	4.62014	4.21345	7.77631	5.17279	9.03214	4.93499	9.90987
T2700 NN6	Ep	9.53579	4.45253	11.1837	4.45253	10.0284	8.56417	7.58648	8.83317	9.25145	4.45253	4.45253	4.45253	7.77631	4.45253	6.84253	4.45253	5.76689	7.61745	4.45253	4.45253	4.45253	7.49929	4.45253	6.5225	6.21524	4.45253	5.90764	4.45253	6.96206	8.45659	4.45253	8.39025	6.32733	6.46848	4.45253	4.45253	9.29632	6.29906	4.45253	8.79643	12.3113	5.74338	4.45253	4.45253	4.45253	9.964	4.45253	9.79654
T2701 NN7	Ep	11.0738	4.18003	11.9385	4.58066	10.9661	8.99087	8.35714	8.79643	8.08271	7.92409	4.58066	6.16008	8.25082	4.58066	4.58066	6.2448	4.18003	8.1139	4.58066	4.58066	4.58066	9.79654	4.58066	7.67907	6.57967	4.58066	4.58066	4.58066	8.48873	8.32258	4.58066	7.83542	4.58066	4.58066	4.58066	4.18003	9.74038	4.58066	6.60662	9.16393	10.0284	4.58066	4.58066	7.86392	4.18003	9.12266	4.58066	9.07903
T2702 NN8	Ep	10.9661	4.33752	12.3113	4.33752	11.3187	9.25145	9.03214	8.04831	7.67907	7.47129	4.33752	5.5202	8.64018	5.5202	4.33752	6.81292	5.29644	7.74286	4.33752	4.33752	4.33752	9.74038	4.33752	6.66643	8.90981	4.33752	6.55152	4.33752	8.08271	8.21667	4.33752	7.71276	4.33752	7.08002	4.33752	4.33752	8.01487	4.33752	4.33752	8.99087	7.77631	4.33752	4.33752	6.10456	4.33752	8.6801	4.33752	8.39025
T2703 NN9	Ep	10.0908	7.80885	11.3187	4.29782	10.3089	9.58044	9.53579	7.35046	7.77631	7.13329	4.29782	5.14132	11.4643	5.14132	4.29782	7.19568	5.53894	7.55376	6.63581	5.07362	5.44967	8.45659	4.29782	7.58648	6.69559	4.29782	6.10456	4.04786	6.87076	6.21524	4.29782	5.07362	4.29782	5.76689	4.29782	4.29782	8.35714	4.29782	4.29782	8.6801	12.5384	4.29782	4.29782	5.5202	4.29782	8.42503	6.84253	8.04831
T4355 117 NN-1	Ep	9.44098	4.16974	10.7438	4.23962	10.0908	8.35714	6.99156	9.07903	7.05188	4.23962	4.23962	4.23962	6.69559	4.23962	6.63581	4.97168	4.23962	6.89866	4.23962	4.66213	4.23962	10.6437	4.8066	5.33562	8.48873	4.23962	6.87076	4.23962	9.74038	8.25082	4.23962	8.83317	4.85326	7.02203	4.23962	4.23962	6.384	4.23962	7.86392	4.23962	9.48935	4.23962	4.23962	9.34133	4.16974	8.52542	4.23962	8.56417
T4356 118 NN-8	Ep	9.90987	4.16314	11.1837	4.91688	10.4691	8.45659	7.02203	9.68611	6.84253	7.71276	4.20374	4.3681	7.49929	4.20374	6.27142	4.99083	5.42932	7.74286	4.20374	4.51399	5.21395	10.6437	4.52249	5.23637	7.19568	4.33752	6.18679	4.30565	9.53579	8.25082	4.20374	8.6801	4.72707	7.31862	4.6091	4.45253	6.21524	4.38674	8.08271	4.20374	8.99087	4.20374	4.20374	8.42503	4.46079	8.14638	4.40946	8.52542
T4357 119 NN-11	Ep	9.964	4.21828	12.3113	5.81437	10.862	9.12266	8.08271	10.6437	7.13329	7.98477	4.21828	4.21828	7.38249	4.14703	8.64018	5.10631	5.27556	7.47129	4.21828	4.21828	5.56064	7.95291	4.63351	5.76689	5.42932	4.21828	5.90764	5.05589	6.27142	7.92409	4.21828	7.83542	4.21828	6.72797	4.21828	4.64712	7.10599	6.29906	7.44086	4.21828	8.60271	4.21828	4.17819	7.71276	5.49589	7.64956	4.78903	8.83317
T2654_KC1	KC	8.45659	4.34436	10.862	7.77631	9.44098	7.64956	6.5225	8.42503	8.1139	4.34436	4.34436	4.34436	4.34436	4.34436	8.14638	4.34436	4.34436	7.89458	4.34436	4.34436	4.34436	9.25145	4.34436	5.65161	7.41025	4.34436	7.44086	4.34436	6.89866	4.34436	4.34436	4.34436	4.34436	8.64018	7.02203	5.56064	8.35714	4.34436	4.34436	8.18495	12.3113	4.34436	6.75427	6.60662	4.34436	9.74038	4.34436	10.0908
T2655_KC2	KC	8.28497	4.86882	10.5574	8.18495	9.53579	8.32258	4.86882	4.86882	8.71741	4.86882	4.86882	4.86882	4.86882	4.86882	4.86882	4.86882	4.86882	8.83317	4.86882	4.86882	4.86882	8.64018	4.86882	4.86882	7.64956	4.86882	4.86882	4.86882	7.89458	4.86882	4.86882	4.86882	4.86882	4.86882	4.86882	4.86882	9.20637	4.86882	4.86882	8.75436	12.1222	4.86882	4.86882	4.86882	4.86882	9.79654	4.86882	10.0908
T2656_KC3	KC	9.68611	4.8214	11.3187	4.8214	10.7438	9.58044	7.67907	9.07903	8.39025	7.77631	4.8214	4.8214	7.44086	4.8214	8.75436	4.8214	4.17415	8.28497	4.8214	4.8214	4.8214	9.85571	4.8214	4.8214	7.41025	4.8214	7.38249	4.8214	8.9524	4.8214	4.8214	4.8214	4.8214	7.02203	4.8214	4.8214	8.45659	4.8214	4.8214	8.48873	11.9385	4.8214	4.8214	4.8214	4.8214	8.99087	4.8214	9.29632
T2657_KC4	KC	9.90987	4.71298	11.4643	8.1139	11.0738	9.74038	8.01487	8.71741	8.6801	4.71298	4.71298	4.71298	8.08271	4.71298	8.75436	4.71298	4.71298	10.9661	4.71298	7.08002	7.61745	8.48873	4.71298	4.71298	4.71298	4.71298	4.71298	4.71298	4.71298	9.53579	4.71298	8.9524	4.71298	7.71276	4.71298	7.08002	7.98477	4.71298	8.14638	11.9385	11.6133	4.71298	4.71298	4.71298	4.71298	9.25145	4.71298	9.63437
T2658_KC5	KC	8.87078	4.39649	11.6133	4.39649	10.0908	8.99087	6.99156	8.71741	8.28497	6.72797	4.39649	4.39649	6.5225	4.39649	8.08271	4.39649	5.5202	7.98477	4.39649	3.05383	4.39649	9.12266	4.39649	5.76689	7.10599	4.39649	7.16572	7.08002	7.61745	4.39649	4.39649	4.39649	4.39649	7.52587	4.39649	4.39649	7.58648	4.39649	7.38249	8.42503	12.1222	4.39649	4.39649	4.39649	4.39649	9.48935	4.39649	9.58044
T2659_KC6	KC	9.16393	4.36014	11.3187	6.10456	10.3089	8.56417	7.44086	8.87078	8.99087	7.05188	4.36014	4.36014	6.81292	4.36014	9.29632	4.36014	8.08271	8.42503	4.36014	5.35324	5.49589	4.36014	4.36014	7.58648	6.89866	4.36014	6.75427	4.36014	7.25975	4.36014	4.36014	4.36014	4.36014	8.32258	3.90593	5.35324	8.04831	4.36014	7.49929	8.48873	12.5384	4.36014	4.36014	4.36014	4.36014	9.964	6.63581	9.58044
T2660_KC7	KC	8.90981	4.55706	10.862	6.57967	9.85571	8.48873	6.99156	8.35714	8.32258	6.93142	4.55706	5.69747	6.384	4.55706	7.80885	4.55706	4.1815	7.98477	4.55706	4.55706	4.1815	9.79654	4.55706	6.07976	7.55376	4.55706	6.35512	4.55706	7.64956	6.18679	4.55706	4.55706	7.41025	7.77631	6.21524	4.1815	7.86392	4.55706	4.55706	8.18495	12.1222	4.55706	4.55706	6.75427	4.55706	9.58044	4.55706	9.68611
T2661_KC8	KC	8.87078	4.36014	11.6133	7.05188	9.964	9.38981	6.72797	8.9524	8.83317	7.02203	5.42932	4.36014	7.67907	4.36014	8.71741	5.60078	7.58648	7.89458	4.36014	4.36014	4.36014	9.34133	4.36014	6.44258	6.00578	4.36014	6.16008	4.36014	4.36014	4.36014	4.36014	4.36014	4.36014	8.01487	4.36014	4.36014	7.64956	4.36014	5.95601	8.25082	12.3113	4.36014	4.36014	4.36014	4.36014	9.58044	4.36014	9.68611
T2662_KC9	KC	8.04831	4.26803	13.031	7.13329	9.964	8.45659	5.79014	9.34133	7.95291	4.26803	4.26803	4.26803	5.93301	4.26803	9.63437	6.32733	4.26803	6.78382	4.26803	4.26803	4.26803	8.60271	5.42932	5.02452	5.95601	4.26803	6.99156	4.26803	6.29906	4.26803	4.26803	4.26803	4.26803	8.83317	5.39193	5.05589	7.02203	6.75427	4.26803	7.31862	12.1222	4.26803	4.26803	4.26803	6.96206	8.39025	4.26803	9.53579
T2663_KC10	KC	9.38981	4.69799	11.4643	4.69799	10.0908	8.87078	7.74286	8.14638	9.25145	6.32733	4.69799	4.69799	7.10599	4.69799	7.71276	4.69799	4.1815	8.90981	4.69799	4.1815	4.69799	8.42503	4.69799	4.69799	4.1815	4.69799	6.81292	4.69799	7.67907	4.69799	4.69799	4.69799	4.69799	8.18495	4.69799	4.1815	8.32258	4.69799	7.83542	8.99087	12.7613	4.69799	4.69799	4.69799	4.69799	9.74038	4.1815	10.3089
T2644_MC1	MC	4.67253	4.67253	10.5574	4.67253	9.34133	7.19568	7.22868	4.67253	10.2337	4.67253	4.67253	4.67253	7.98477	4.67253	4.67253	4.67253	4.67253	4.67253	4.67253	6.81292	4.67253	4.67253	4.67253	8.87078	4.67253	4.67253	7.38249	4.67253	6.81292	7.49929	4.67253	4.67253	4.67253	8.25082	4.67253	8.14638	10.0284	4.67253	4.67253	4.67253	13.4239	4.67253	8.60271	8.39025	4.67253	10.6437	4.67253	11.1837
T2645_MC2	MC	6.81292	4.66213	9.90987	4.66213	9.44098	4.66213	7.49929	4.66213	9.74038	4.66213	4.66213	4.66213	7.38249	4.66213	7.98477	4.66213	4.66213	3.05383	4.66213	6.81292	4.66213	4.66213	7.02203	8.60271	4.66213	4.66213	8.1139	4.66213	4.66213	8.42503	4.66213	4.66213	4.66213	7.31862	4.66213	4.66213	9.964	4.66213	4.66213	4.66213	13.4239	4.66213	4.66213	4.66213	7.19568	10.3836	4.66213	10.5574
T2646_MC3	MC	4.68445	4.68445	10.3836	4.68445	9.25145	7.98477	8.01487	4.68445	10.1614	7.16572	4.68445	4.68445	7.47129	4.68445	6.81292	4.68445	4.68445	4.68445	4.68445	6.81292	4.68445	4.68445	4.68445	7.95291	7.52587	4.68445	8.28497	4.68445	4.68445	4.68445	4.68445	4.68445	3.90593	7.74286	3.05383	4.68445	9.964	4.68445	4.68445	7.35046	13.4239	4.68445	4.68445	4.68445	4.68445	10.3089	4.68445	11.0738
T2647_MC4	MC	4.62014	4.62014	10.1614	4.62014	9.34133	8.39025	7.13329	7.55376	9.58044	6.66643	4.62014	4.16974	4.62014	3.59559	7.80885	4.62014	4.62014	7.41025	4.62014	4.62014	4.62014	8.21667	4.62014	8.48873	4.62014	4.62014	7.19568	4.62014	4.62014	8.79643	4.62014	4.62014	4.62014	7.08002	4.62014	4.62014	9.79654	4.62014	4.62014	4.62014	13.4239	4.62014	4.62014	4.62014	4.62014	10.3089	4.62014	10.2337
T2648_MC5	MC	8.25082	4.62014	10.1614	4.62014	9.25145	7.58648	7.52587	7.25975	9.53579	4.62014	4.62014	4.62014	6.63581	4.62014	4.62014	4.62014	4.62014	4.62014	4.62014	4.62014	4.62014	4.62014	4.62014	7.31862	4.62014	4.62014	4.62014	4.62014	4.62014	8.45659	4.62014	8.21667	4.62014	7.38249	4.62014	4.62014	9.38981	4.62014	4.62014	6.96206	13.4239	4.62014	4.62014	7.74286	4.62014	10.4691	4.62014	10.3089
T2649_MC6	MC	6.16008	4.52249	10.2337	4.52249	9.34133	7.80885	7.31862	4.52249	9.53579	4.52249	4.52249	7.05188	6.72797	4.52249	4.52249	4.52249	4.52249	7.83542	4.52249	6.16008	4.52249	8.48873	6.29906	7.52587	4.52249	4.52249	4.52249	4.52249	4.52249	8.87078	4.52249	8.08271	4.52249	6.5225	4.52249	4.52249	9.63437	4.52249	4.52249	8.71741	13.4239	4.52249	4.52249	6.16008	4.52249	10.4691	4.52249	9.964
T2650_MC7	MC	8.35714	4.36014	10.9661	4.36014	9.964	9.34133	6.66643	8.9524	8.42503	8.18495	4.36014	4.36014	8.04831	4.36014	10.1614	4.36014	5.81437	8.14638	3.05383	4.04786	4.36014	9.63437	4.36014	5.93301	6.5225	4.36014	6.27142	4.36014	8.32258	8.64018	4.36014	8.56417	4.36014	9.03214	4.36014	6.2448	8.28497	4.36014	7.19568	7.55376	12.3113	4.36014	4.36014	4.36014	5.53894	8.87078	4.36014	9.90987
T2651_MC8	MC	4.64712	4.64712	10.4691	4.64712	9.25145	4.64712	8.04831	4.64712	9.53579	4.64712	4.64712	4.64712	7.71276	4.64712	4.64712	4.64712	4.64712	6.89866	3.05383	6.57967	4.64712	8.75436	4.64712	7.58648	6.81292	4.64712	7.52587	4.64712	8.32258	8.56417	4.64712	8.52542	3.90593	6.84253	4.64712	4.64712	8.48873	4.64712	4.64712	7.83542	13.031	4.64712	4.64712	8.25082	4.64712	10.3089	4.64712	10.7438
T2652_MC9	MC	8.60271	4.47207	10.6437	4.47207	9.44098	8.52542	7.22868	8.64018	8.56417	7.47129	4.47207	4.47207	6.29906	4.47207	8.9524	6.18679	6.46848	8.25082	4.47207	4.47207	4.47207	10.2337	4.47207	7.35046	6.96206	4.47207	7.13329	4.47207	8.71741	9.48935	4.47207	9.34133	6.2448	6.32733	4.47207	5.95601	4.47207	4.47207	7.80885	8.04831	8.28497	4.47207	4.47207	4.47207	4.47207	10.0908	4.47207	10.3089
T4350 112 MC-6	MC	4.99083	4.99083	11.0738	4.99083	9.38981	4.99083	8.64018	4.16974	9.63437	4.99083	4.99083	4.04786	4.99083	4.99083	4.99083	4.99083	4.19627	6.87076	4.99083	4.99083	4.19627	4.19627	4.19627	7.74286	4.99083	4.99083	7.02203	4.99083	4.99083	7.44086	4.99083	4.99083	4.99083	7.22868	4.99083	6.99156	9.90987	4.99083	4.19627	4.99083	12.1222	4.99083	4.19627	8.25082	4.99083	10.7438	4.99083	10.6437
T4351 113 MC-7	MC	8.08271	4.27597	10.3089	6.81292	8.71741	7.52587	6.18679	8.32258	7.41025	6.03064	4.68445	4.27597	7.67907	4.27597	9.34133	4.27597	5.56064	8.25082	4.27597	5.09029	4.85326	11.0738	4.17819	5.17279	6.93142	4.27597	6.05598	4.27597	9.90987	8.60271	4.27597	9.07903	4.27597	7.71276	6.12953	4.27597	6.32733	4.27597	8.52542	8.04831	9.53579	4.27597	4.27597	4.17819	4.77331	8.18495	4.27597	8.14638
Y5314_377_mela	Meta	8.21667	4.26803	9.85571	5.69747	8.9524	7.64956	5.88461	7.05188	7.58648	4.91688	4.26803	4.26803	6.55152	4.26803	8.75436	5.17279	7.02203	8.87078	4.26803	4.26803	4.26803	10.6437	5.07362	8.83317	8.25082	4.26803	6.81292	6.10456	10.0908	8.60271	4.26803	8.42503	5.05589	7.61745	5.21395	4.8385	5.5202	4.88199	6.78382	7.77631	6.89866	4.11458	4.26803	5.56064	8.1139	7.41025	4.26803	7.98477
Y5317_54_mela	Meta	7.38249	4.28846	8.90981	5.44967	7.08002	7.28932	5.79014	7.16572	7.98477	4.28846	4.28846	4.28846	6.27142	4.28846	7.67907	5.62446	6.60662	7.31862	4.28846	4.28846	5.00745	10.3089	4.28846	9.07903	9.90987	4.28846	8.28497	5.10631	10.6437	9.12266	4.28846	8.60271	5.40927	7.35046	4.28846	4.28846	6.00578	4.28846	7.55376	4.28846	7.41025	4.28846	4.28846	8.14638	8.01487	7.47129	5.65161	8.04831
Y5319_74_mela	Meta	7.77631	4.36014	9.964	4.36014	7.80885	8.01487	5.67315	8.08271	8.52542	5.44967	4.36014	4.36014	6.40999	4.36014	7.95291	5.69747	6.32733	7.31862	4.36014	4.36014	4.36014	10.4691	4.36014	9.34133	8.56417	4.36014	6.89866	6.44258	10.3089	8.18495	4.36014	8.28497	4.36014	7.41025	4.36014	4.36014	6.18679	4.36014	6.57967	5.88461	7.49929	4.36014	4.36014	8.45659	7.83542	7.10599	4.36014	8.04831
Y5323_44_mela	Meta	8.87078	4.95649	9.58044	4.95649	4.18592	10.1614	4.18592	8.56417	8.08271	4.95649	4.95649	4.95649	4.95649	4.95649	8.52542	7.61745	7.13329	7.10599	4.95649	4.18592	4.95649	7.83542	4.95649	10.4691	7.22868	4.95649	7.25975	4.95649	8.21667	4.95649	4.95649	3.59559	4.95649	4.95649	4.95649	4.18592	4.95649	4.95649	4.95649	4.18592	10.862	4.95649	4.95649	4.95649	9.03214	9.12266	4.18592	9.63437
Y5325_139_mela	Meta	7.83542	4.22887	9.964	5.33562	7.95291	7.28932	5.29644	8.04831	7.35046	4.22887	4.22887	4.22887	5.90764	4.22887	8.32258	5.53894	5.69747	8.14638	4.22887	4.22887	4.67253	9.74038	4.74207	7.80885	6.89866	4.22887	6.29906	6.00578	9.79654	9.48935	4.22887	8.99087	5.23637	8.1139	4.22887	4.69799	6.57967	4.91688	6.99156	7.31862	7.38249	4.22887	7.47129	9.44098	7.98477	7.67907	5.95601	7.77631
Y5340_270_mela	Meta	7.49929	4.40946	10.1614	4.40946	6.84253	9.29632	4.40946	8.28497	9.16393	6.93142	4.40946	4.40946	6.55152	4.40946	8.1139	6.07976	7.22868	7.02203	4.40946	4.40946	4.40946	9.53579	4.40946	8.48873	8.01487	4.40946	7.05188	6.69559	9.25145	6.10456	4.40946	4.40946	4.40946	7.98477	4.40946	4.40946	6.96206	4.40946	4.40946	4.40946	8.56417	4.40946	4.40946	8.52542	8.64018	8.35714	4.40946	7.83542
Y5369_333_mela	Meta	7.67907	4.1999	9.25145	5.27556	7.49929	6.87076	5.83764	7.05188	8.56417	4.63351	3.05383	4.1999	6.18679	4.50142	7.74286	5.72142	5.69747	8.60271	4.1999	4.31326	5.09029	9.53579	5.53894	5.37249	10.3836	4.1999	8.83317	5.79014	9.38981	10.1614	4.28074	9.85571	4.62014	7.19568	4.1999	5.07362	6.12953	5.14132	8.42503	7.83542	6.55152	4.48216	5.31447	8.21667	6.32733	7.38249	5.76689	7.44086
Y5377_255_mela	Meta	7.31862	4.1999	9.48935	5.21395	7.41025	7.08002	6.55152	6.93142	8.56417	4.88199	4.1999	4.1999	5.88461	4.1999	7.80885	5.47236	6.46848	7.61745	4.1999	4.1999	4.3522	10.1614	4.97168	6.32733	8.71741	4.1999	7.49929	5.15549	10.0908	8.9524	4.1999	9.53579	5.04034	5.69747	4.32891	4.77331	5.98012	5.07362	8.21667	7.74286	6.75427	4.36014	4.1999	8.28497	5.42932	6.72797	5.95601	8.01487
Y5395_96_mela	Meta	7.41025	4.44089	9.68611	4.44089	6.96206	7.19568	6.07976	7.55376	9.20637	4.16314	4.44089	4.44089	6.05598	4.44089	8.42503	4.44089	5.47236	6.72797	4.44089	4.44089	4.44089	9.53579	4.44089	8.87078	7.16572	4.44089	6.66643	4.44089	9.58044	7.38249	4.44089	7.31862	3.05383	7.74286	4.44089	4.16314	6.87076	5.98012	4.44089	4.44089	8.08271	4.44089	4.16314	8.99087	8.75436	7.89458	6.29906	8.83317
Y5408_118_mela	Meta	8.08271	4.22144	9.63437	5.47236	7.41025	7.02203	5.23637	8.60271	8.35714	5.00745	4.22144	4.22144	6.44258	4.22144	7.83542	5.19124	6.12953	9.16393	3.90593	4.22144	5.53894	10.3836	5.33562	7.77631	7.86392	4.22144	6.69559	5.60078	9.90987	8.64018	4.22144	8.87078	4.22144	7.74286	4.8214	4.63351	5.88461	5.10631	5.76689	6.49428	7.19568	4.22144	7.44086	9.12266	6.2448	7.28932	5.27556	7.92409
Y5409_97_mela	Meta	8.04831	4.33752	9.53579	5.33562	7.10599	6.81292	5.58027	7.74286	8.71741	5.37249	4.33752	4.33752	6.35512	4.33752	7.58648	5.69747	6.12953	9.48935	4.33752	4.33752	6.18679	10.7438	5.60078	8.08271	8.90981	4.33752	7.31862	5.17279	10.5574	8.6801	4.33752	9.03214	5.10631	7.86392	4.33752	5.67315	6.16008	5.29644	6.384	7.02203	7.98477	4.33752	4.17819	7.35046	8.45659	7.67907	5.65161	8.21667
Y5425_263_mela	Meta	7.64956	4.18796	10.0284	5.42932	6.75427	6.66643	5.23637	8.52542	8.42503	4.54563	4.20687	4.18796	5.53894	6.12953	8.21667	5.83764	4.8214	7.44086	4.18796	4.18796	4.46079	10.5574	5.19124	7.41025	8.32258	4.18796	7.47129	4.78903	10.3836	8.01487	4.24394	7.74286	4.23148	5.69747	4.26803	4.90198	5.88461	5.93301	7.02203	5.67315	7.38249	4.38674	6.00578	7.80885	6.5225	7.28932	6.18679	8.14638
Y5432_132_mela	Meta	8.35714	4.1999	10.6437	5.53894	8.79643	6.96206	5.05589	8.42503	7.77631	5.58027	4.1999	4.1999	7.35046	5.23637	8.71741	5.86274	5.76689	8.48873	4.1999	4.1999	4.8214	10.1614	5.27556	6.40999	7.89458	4.1999	7.47129	5.14132	9.79654	9.53579	4.45253	9.48935	4.91688	6.66643	4.1999	4.90198	6.12953	4.97168	7.38249	7.16572	6.78382	4.1999	7.86392	9.63437	6.384	7.58648	5.98012	7.61745
Y5455_52_mela	Meta	8.79643	4.47207	9.90987	6.10456	9.16393	8.1139	6.07976	8.21667	7.22868	4.47207	4.47207	4.47207	7.19568	4.47207	7.49929	4.47207	6.75427	10.0284	4.47207	4.47207	4.47207	10.6437	5.95601	4.47207	7.02203	4.47207	6.72797	4.47207	9.964	9.74038	4.47207	10.3089	6.57967	7.25975	4.47207	4.47207	4.47207	4.47207	7.35046	7.77631	10.1614	4.47207	4.47207	8.90981	8.25082	7.71276	4.47207	7.58648
Y5466_375_mela	Meta	8.25082	4.46079	10.3836	4.46079	7.25975	8.87078	4.46079	9.16393	8.83317	4.46079	4.46079	4.46079	6.72797	4.46079	4.46079	6.60662	5.81437	7.35046	4.46079	4.46079	4.46079	9.964	4.46079	7.38249	9.07903	4.46079	7.92409	6.81292	9.85571	4.46079	4.46079	8.60271	4.46079	7.13329	4.46079	5.83764	7.02203	5.98012	4.46079	6.87076	8.08271	4.46079	4.46079	8.18495	8.14638	8.32258	6.10456	8.35714
T2689_MT1	MT	7.89458	4.56834	10.9661	6.69559	8.99087	7.80885	7.05188	8.42503	8.45659	4.56834	4.56834	4.56834	7.16572	4.56834	8.64018	4.56834	8.08271	8.60271	4.56834	4.56834	4.56834	9.16393	4.56834	4.56834	4.56834	4.56834	7.02203	4.56834	7.86392	4.56834	4.56834	4.56834	4.56834	8.21667	4.56834	4.56834	8.56417	4.56834	7.61745	8.25082	12.7613	4.56834	4.56834	4.56834	4.56834	9.74038	4.56834	10.2337
T2714 45MT2	MT	4.59389	4.59389	9.58044	6.72797	8.21667	7.92409	7.47129	4.59389	8.28497	8.48873	4.59389	8.01487	7.83542	4.59389	4.59389	4.59389	7.19568	9.38981	4.59389	4.59389	4.59389	4.59389	4.59389	9.16393	4.59389	4.59389	4.59389	4.59389	6.49428	4.59389	4.59389	4.59389	4.59389	8.87078	4.59389	6.49428	8.71741	4.59389	4.59389	6.89866	13.4239	4.59389	6.49428	6.49428	4.59389	8.1139	6.49428	7.80885
T2715 46 MT3	MT	10.2337	4.67253	11.0738	4.67253	9.48935	9.34133	7.71276	8.39025	8.04831	8.56417	4.67253	7.49929	8.99087	4.67253	7.92409	4.67253	6.44258	11.1837	7.41025	4.67253	8.52542	10.3089	4.67253	8.6801	7.28932	4.67253	4.67253	4.67253	9.90987	7.10599	4.67253	4.67253	4.67253	6.81292	4.67253	4.17415	8.35714	4.67253	4.67253	10.3836	13.031	4.67253	4.67253	7.58648	6.60662	8.83317	6.66643	9.58044
T2716 47 MT4	MT	8.18495	4.54563	9.29632	7.44086	7.67907	4.54563	6.07976	7.28932	7.19568	7.64956	4.54563	6.93142	7.58648	4.54563	4.54563	5.86274	6.27142	9.58044	4.54563	5.56064	4.54563	9.85571	4.54563	8.39025	4.54563	4.54563	4.18796	3.59559	9.34133	5.81437	4.54563	4.54563	4.54563	8.28497	4.17415	4.54563	7.86392	4.54563	4.54563	9.16393	12.3113	4.54563	7.10599	6.16008	6.2448	7.98477	7.47129	7.08002
T2717 48 MT5	MT	4.8385	4.8385	10.4691	4.8385	8.9524	8.28497	7.98477	8.45659	8.48873	9.38981	4.8385	7.55376	8.75436	7.31862	4.8385	7.13329	4.18208	10.0908	4.8385	4.8385	7.86392	9.12266	4.8385	9.79654	4.8385	4.8385	4.18208	4.8385	8.56417	8.99087	4.8385	6.96206	3.90593	6.69559	4.8385	4.18208	9.29632	4.8385	4.8385	10.3836	13.031	4.8385	4.18208	7.95291	4.8385	9.20637	6.78382	9.90987
T4353 115 MT-6	MT	7.31862	4.16314	9.48935	6.40999	8.21667	6.96206	5.44967	8.04831	6.29906	5.88461	4.20461	4.20461	7.47129	4.31326	8.14638	4.20461	4.53543	10.3089	4.67253	6.384	6.07976	11.4643	5.53894	5.14132	8.45659	4.20461	7.41025	4.54563	10.862	8.83317	4.20461	7.89458	4.39649	6.49428	6.18679	4.47207	5.95601	3.59559	9.38981	9.68611	8.39025	4.20461	4.88199	6.21524	5.00745	8.9524	5.17279	7.86392
T4358 120 MT-7	MT	8.25082	4.16314	10.2337	5.95601	8.99087	7.41025	6.72797	8.79643	6.2448	6.63581	4.19752	4.33752	9.20637	4.19752	8.45659	4.90198	4.51399	11.6133	4.19752	7.55376	7.19568	11.3187	6.66643	4.49089	8.48873	4.19752	6.75427	4.3522	10.0908	10.1614	4.53543	9.16393	4.63351	5.86274	7.61745	4.88199	5.44967	4.42051	9.53579	10.0284	7.74286	4.39649	7.38249	7.35046	5.72142	7.02203	4.19752	7.16572
T4359 121 MT-8	MT	8.45659	4.24936	10.2337	6.16008	9.25145	7.55376	6.87076	8.6801	6.00578	7.08002	4.19529	4.32056	9.20637	4.30565	8.56417	4.77331	5.17279	11.6133	4.19529	7.25975	6.69559	11.3187	6.63581	4.3522	8.52542	4.19529	6.96206	4.42051	10.0284	10.3089	4.58066	9.48935	4.85326	4.88199	7.52587	4.8066	5.31447	4.55706	9.90987	10.5574	7.89458	4.19529	6.32733	7.49929	5.67315	7.02203	4.67253	7.19568
Y5316_71_mela	Prim	7.74286	4.39649	9.964	4.39649	7.08002	8.79643	4.14703	7.86392	8.9524	5.58027	4.39649	4.39649	4.39649	4.39649	7.92409	3.59559	6.72797	8.39025	4.39649	4.39649	4.39649	8.60271	4.39649	9.29632	6.78382	4.39649	6.16008	6.87076	9.03214	7.52587	4.39649	7.05188	4.39649	8.01487	4.39649	4.39649	6.5225	5.49589	3.90593	4.39649	7.19568	4.39649	4.39649	4.39649	8.99087	8.08271	4.39649	8.90981
Y5334_7_mela	Prim	8.08271	4.28846	9.85571	5.17279	7.92409	6.89866	5.95601	7.98477	8.42503	5.47236	4.28846	4.28846	6.66643	4.28846	8.39025	6.07976	5.62446	6.81292	4.28846	4.28846	4.28846	10.4691	4.28846	8.35714	9.48935	4.28846	8.28497	6.10456	10.5574	6.96206	4.28846	5.98012	4.28846	7.35046	5.15549	5.04034	6.32733	5.14132	7.49929	4.17819	7.16572	5.00745	5.74338	8.1139	6.44258	8.48873	5.93301	7.31862
Y5339_84_mela	Prim	7.71276	4.21737	9.85571	4.88199	8.42503	8.75436	5.83764	9.03214	8.35714	4.90198	4.21737	4.21737	5.19124	4.69799	8.56417	6.46848	6.72797	6.63581	4.21737	4.21737	4.21737	7.80885	4.99083	8.9524	5.65161	4.21737	6.384	5.5202	7.83542	8.64018	4.21737	7.55376	4.21737	5.60078	4.62014	6.05598	7.25975	6.27142	6.78382	6.55152	7.47129	4.21737	4.21737	8.6801	5.42932	8.1139	7.35046	9.16393
Y5343_10_mela	Prim	7.38249	4.29782	10.2337	4.29782	8.01487	6.99156	5.05589	7.67907	8.21667	4.29782	4.29782	4.29782	6.49428	4.29782	8.32258	5.67315	5.90764	7.19568	4.29782	4.29782	4.29782	9.90987	4.29782	8.79643	7.16572	4.29782	6.87076	3.59559	9.74038	9.48935	4.29782	8.64018	4.29782	7.86392	4.29782	4.29782	6.07976	5.37249	4.29782	5.47236	7.83542	4.29782	4.29782	10.1614	7.49929	7.44086	4.29782	8.04831
Y5368_72_mela	Prim	7.25975	4.23148	9.48935	5.49589	7.13329	6.57967	5.31447	6.72797	9.07903	4.58066	4.23148	4.23148	5.83764	4.23148	8.64018	6.05598	5.67315	7.22868	4.23148	4.56834	5.12282	9.68611	4.23148	5.88461	9.29632	4.23148	7.77631	5.47236	9.53579	7.92409	4.23148	7.41025	4.23148	7.47129	4.23148	4.14703	6.21524	5.44967	7.08002	5.35324	6.96206	4.78903	4.14703	6.81292	7.31862	7.55376	5.60078	8.28497
Y5370_15_mela	Prim	8.45659	4.19752	10.0908	5.35324	8.75436	7.08002	5.17279	8.18495	8.21667	4.72707	4.19752	4.19752	5.33562	4.19752	8.28497	5.95601	5.40927	8.39025	4.19752	4.19752	4.19752	9.38981	4.93499	5.42932	7.28932	4.19752	6.55152	5.72142	9.53579	10.2337	4.19752	10.0284	4.77331	5.74338	4.8214	4.88199	5.98012	5.31447	7.41025	7.67907	6.96206	4.51399	7.10599	8.6801	6.03064	7.47129	6.35512	8.04831
Y5393_260_mela	Prim	7.61745	4.37706	10.3089	4.37706	7.19568	7.44086	5.53894	7.86392	8.90981	4.37706	4.37706	4.37706	6.44258	4.37706	8.14638	5.88461	5.69747	6.93142	4.37706	5.44967	4.37706	9.44098	4.37706	8.42503	7.67907	4.37706	7.10599	4.37706	9.20637	8.04831	4.37706	7.25975	4.37706	6.78382	4.37706	5.44967	6.81292	4.37706	4.37706	5.72142	8.28497	3.05383	4.37706	9.16393	8.75436	6.99156	4.37706	8.08271
Y5394_271_mela	Prim	7.67907	4.29782	9.85571	4.29782	7.49929	7.02203	5.65161	7.38249	8.45659	5.79014	4.29782	4.29782	6.07976	4.29782	8.52542	4.29782	6.40999	7.08002	4.29782	4.29782	4.29782	10.2337	4.29782	7.55376	8.56417	4.29782	7.41025	5.39193	9.964	8.28497	4.29782	7.19568	5.40927	7.86392	4.29782	4.29782	5.90764	4.29782	4.29782	4.29782	7.98477	5.58027	4.29782	9.34133	7.44086	8.35714	5.76689	8.21667
Y5415_311_mela	Prim	8.64018	4.21994	9.85571	4.21994	8.25082	7.13329	5.10631	7.77631	8.28497	5.90764	4.21994	4.21994	6.27142	5.74338	7.74286	5.37249	6.07976	9.38981	4.21994	4.21994	5.44967	10.3836	5.60078	6.49428	9.44098	4.21994	7.98477	4.21994	10.5574	9.03214	4.21994	8.79643	5.27556	7.86392	4.21994	4.97168	6.32733	5.42932	6.93142	7.31862	7.38249	4.21994	6.05598	9.68611	7.71276	7.47129	4.21994	7.28932
Y5421_168_mela	Prim	8.79643	4.22488	10.3836	4.78903	8.71741	7.49929	5.10631	8.01487	7.55376	5.25399	4.22488	4.22488	5.93301	7.16572	7.22868	5.56064	5.67315	8.32258	4.22488	4.22488	4.22488	10.4691	4.74207	7.86392	8.60271	4.22488	6.81292	5.21395	10.0908	9.58044	4.22488	9.85571	4.91688	7.77631	4.68445	5.33562	5.79014	5.19124	6.99156	7.05188	7.02203	4.22488	6.12953	9.53579	8.90981	6.72797	5.02452	7.58648
Y5433_67_mela	Prim	7.83542	4.2585	10.2337	5.60078	7.98477	6.66643	5.33562	8.21667	9.03214	4.2585	4.2585	4.2585	6.10456	5.74338	8.60271	5.53894	5.93301	6.93142	4.2585	4.2585	4.2585	10.4691	4.2585	7.55376	7.67907	4.2585	6.46848	4.2585	10.3089	7.80885	4.2585	8.18495	4.2585	8.48873	4.2585	4.2585	6.89866	5.04034	6.81292	5.47236	7.41025	4.2585	4.2585	10.0284	6.84253	7.44086	5.81437	7.89458
Y5434_174_mela	Prim	8.32258	4.19013	9.90987	5.27556	7.98477	6.96206	5.19124	8.64018	7.44086	4.97168	4.19013	4.19013	6.40999	5.56064	7.89458	6.18679	5.10631	8.21667	4.19013	4.21345	4.55706	9.74038	5.09029	6.384	7.95291	4.19013	6.87076	4.72707	9.85571	9.03214	4.19013	8.9524	4.49089	6.03064	4.26803	5.47236	6.5225	6.10456	8.01487	7.16572	7.10599	4.69799	6.07976	7.77631	6.57967	6.66643	5.67315	7.83542
Y5436_37_mela	Prim	9.07903	4.19206	10.7438	5.40927	9.58044	7.92409	6.29906	8.35714	7.67907	5.33562	4.19206	4.19206	7.74286	5.15549	9.25145	5.60078	5.62446	8.08271	4.19206	4.40946	4.39649	10.0908	5.10631	6.63581	7.86392	4.19206	6.66643	5.09029	9.79654	8.71741	4.19206	8.1139	4.3681	5.76689	4.28074	4.72707	6.49428	5.14132	6.93142	7.31862	6.40999	4.23962	7.38249	8.87078	6.05598	6.89866	5.37249	7.64956
Y5465_382_mela	Prim	9.16393	5.00745	9.74038	5.00745	5.00745	7.74286	4.18276	8.32258	8.35714	3.59559	5.00745	5.00745	5.00745	5.00745	5.00745	5.00745	5.00745	3.05383	5.00745	5.00745	5.00745	8.6801	5.00745	8.25082	7.64956	5.00745	5.00745	5.00745	8.08271	5.00745	5.00745	5.00745	5.00745	7.22868	5.00745	4.18276	7.31862	5.00745	5.00745	4.18276	11.1837	5.00745	4.18276	8.45659	8.79643	8.60271	5.00745	8.71741
Y5467_239_mela	Prim	8.48873	4.45253	10.4691	4.45253	8.56417	8.52542	6.07976	8.28497	7.49929	5.86274	4.45253	4.45253	6.81292	4.45253	7.77631	4.45253	5.95601	7.31862	4.45253	5.79014	4.45253	9.44098	4.45253	6.96206	6.99156	4.45253	4.45253	4.45253	9.25145	8.75436	4.45253	8.64018	6.03064	7.95291	4.45253	4.45253	7.55376	4.45253	4.45253	6.00578	10.3089	4.45253	4.45253	10.1614	7.71276	7.98477	6.60662	7.64956
[truncated: 222 more columns]
