# Supplementary material for: Loss of miR-204 expression is a key event in melanoma
Source: Mol Cancer. 2018 Mar 9;17:71. doi: 10.1186/s12943-018-0819-8 (PMC5844115; doi:10.1186/s12943-018-0819-8)
Supplement: Supplementary file 3 — Table S1. Number of Patients with the annotation for the parameter studied in the TCGA cohort. (XLSX 9 kb) [file 12943_2018_819_MOESM3_ESM.xlsx]

## Sheet: Foglio1
Additional Table 1. Number of Patients with the annotation for the parameter studied in the TCGA cohort.
	Number of patients
miRNA expression	452
Survival Information	399
Breslow depth	310
BRAF NRAS mutation	310
malignant neoplasm mitotic count rate	160
melanoma ulceration indicator	275
Metastatic	328
Primary	71
