# Supplementary material for: Loss of miR-204 expression is a key event in melanoma
Source: Mol Cancer. 2018 Mar 9;17:71. doi: 10.1186/s12943-018-0819-8 (PMC5844115; doi:10.1186/s12943-018-0819-8)
Supplement: Supplementary file 5 — Table S2. The table showed all the Pearson correlation coefficients of the selected miRNAs with the transcript expression of the selected genes: KRT5, MLANA, and MITF. (XLSX 9 kb) [file 12943_2018_819_MOESM5_ESM.xlsx]

## Sheet: Foglio1
Additional Table 2. The table showed all the Pearson correlation coefficients of the selected miRNAs with the transcript expression of the selected genes: KRT5, MLANA, and MITF.
	hsa-miR-203
	Correlation coefficient	Parametric p-value	FDR
MITF	NS	NS	NS
MLANA	NS	NS	NS
KRT5	0.613	< 1e-07	< 1e-07
	hsa-miR-204
	Correlation coefficient	Parametric p-value	FDR
MITF	-0.198	2.32e-05	8.33e-05
MLANA	-0.212	5.8e-06	1.91e-05
KRT5	NS	NS	NS
	hsa-miR-211
	Correlation coefficient	Parametric p-value	FDR
MITF	0.714	< 1e-07	< 1e-07
MLANA	0.69	< 1e-07	< 1e-07
KRT5	NS	NS	NS
	hsa-miR-205
	Correlation coefficient	Parametric p-value	FDR
MITF	NS	NS	NS
MLANA	NS	NS	NS
KRT5	0.771	< 1e-07	< 1e-07
