# Supplementary material for: Loss of miR-204 expression is a key event in melanoma
Source: Mol Cancer. 2018 Mar 9;17:71. doi: 10.1186/s12943-018-0819-8 (PMC5844115; doi:10.1186/s12943-018-0819-8)
Supplement: Supplementary file 7 — Table S3. Clinical information of the TCGA cohort. (XLSX 44 kb) [file 12943_2018_819_MOESM7_ESM.xlsx]

## Sheet: 3_Global
Additional Table 3. Clinical information of the TCGA cohort									Clinical Mutations
Barcode	miR204	miR204_median	mir211	miR211_median	OS_Months_Censored	OS_IND			Barcode	BRAF	CCND1	NF1	NRAS	CDKN2A	CDKN2A Mut/GISTIC	class
TCGA-3N-A9WC-06	8.3489	high	6.084	low	67.4	0			TCGA-D3-A1Q1-06	wt	wt	wt	G12R	wt	homodelMut	NRASothers
TCGA-3N-A9WD-06	5.3665	low	9.3349	low	13.1667	1			TCGA-D3-A1Q3-06	wt	wt	wt	wt	wt	wt	wt
TCGA-BF-A1PU-01	2.896	low	11.7512	high	12.9	0			TCGA-D3-A1Q4-06	V600E	wt	wt	wt	W110*	homodelMut	BRAF/CDKN2A
TCGA-BF-A1PX-01	6.6701	high	6.3654	low	9.4	1			TCGA-D3-A1Q5-06	V600E	wt	wt	wt	wt	homodelMut	BRAF/CDKN2A
TCGA-BF-A1PZ-01	1.9978	low	11.791	high	28.4333	0			TCGA-D3-A1Q6-06	V600E	wt	wt	wt	wt	-1	BRAFonly
TCGA-BF-A1Q0-01	2.2649	low	6.0379	low	27.7	0			TCGA-D3-A1Q7-06	V600E	wt	wt	wt	wt	wt	BRAFonly
TCGA-BF-A3DJ-01	8.8056	high	7.7317	low	15.4667	0			TCGA-D3-A1Q8-06	wt	wt	wt	Q61K	wt	homodelMut	NRASothers
TCGA-BF-A3DL-01	2.6192	low	12.4991	high	1	0			TCGA-D3-A1Q9-06	V600E	wt	wt	wt	wt	1	others
TCGA-BF-A3DN-01	6.3164	high	11.1278	high	23.9	0			TCGA-D3-A1QA-06	V600M,V600G	wt	wt	wt	wt	1	BRAFonly
TCGA-BF-A5ER-01	0.435	low	10.8557	high	10.9	0			TCGA-D3-A1QB-06	wt	wt	wt	Q61L	wt	wt	NRAS only
TCGA-BF-AAP0-06	7.4632	high	10.8222	high	15.1333	0			TCGA-D3-A2J6-06	wt	wt	wt	wt	wt	-1	others
TCGA-D3-A1Q1-06	6.128	high	12.7902	high	16.8	1			TCGA-D3-A2J7-06	V600E	wt	wt	wt	wt	-1	BRAFonly
TCGA-D3-A1Q3-06	1.7608	low	11.9448	high	16.9	1			TCGA-D3-A2J8-06	wt	wt	wt	Q61L	wt	wt	NRAS only
TCGA-D3-A1Q4-06	8.7799	high	4.4031	low	113.6	0			TCGA-D3-A2J9-06	wt	wt	wt	wt	wt	wt	wt
TCGA-D3-A1Q5-06	9.7764	high	2.9502	low	114.133	1			TCGA-D3-A2JA-06	wt	wt	Q1055*	wt	wt	1	NF1 only
TCGA-D3-A1Q6-06	8.9943	high	1.9773	low	72.8	1			TCGA-D3-A2JB-06	wt	wt	wt	wt	wt	-1	others
TCGA-D3-A1Q7-06	6.2273	high	13.2366	high	120	0			TCGA-D3-A2JC-06	wt	wt	wt	wt	wt	-1	wt
TCGA-D3-A1Q8-06	6.976	high	2.0697	low	28.4667	1			TCGA-D3-A2JD-06	V600E	wt	wt	wt	W110*	wt	BRAF/CDKN2A
TCGA-D3-A1Q9-06	1.015	low	13.0961	high	32.0333	1			TCGA-D3-A2JF-06	wt	wt	Y1625*	wt	R80*	homodelMut	NF1 only
TCGA-D3-A1QA-06	1.1637	low	12.5118	high	92.1667	0			TCGA-D3-A2JG-06	V600E	wt	wt	wt	wt	wt	BRAFonly
TCGA-D3-A1QA-07	6.046	high	11.5363	high	92.1667	0			TCGA-D3-A2JH-06	K601E	wt	wt	wt	wt	wt	BRAFonly
TCGA-D3-A1QB-06	1.8071	low	12.5263	high	97.0667	0			TCGA-D3-A2JK-06	V600E	wt	wt	wt	X51_splice	homodelMut	BRAF/CDKN2A
TCGA-D3-A2J6-06	5.5154	low	13.0494	high	44.0333	1			TCGA-D3-A2JL-06	wt	wt	wt	G12R	wt	homodelMut	NRASothers
TCGA-D3-A2J7-06	3.985	low	2.1891	low	104.533	1			TCGA-D3-A2JN-06	V600E	wt	wt	wt	wt	homodelMut	BRAF/CDKN2A
TCGA-D3-A2J8-06	2.1546	low	1.8818	low	66.4	1			TCGA-D3-A2JO-06	wt	wt	wt	Q61K	wt	wt	NRAS only
TCGA-D3-A2J9-06	3.582	low	9.5734	low	24.1	1			TCGA-D3-A2JP-06	V600E	wt	wt	wt	wt	-1	BRAFonly
TCGA-D3-A2JA-06	8.653	high	2.7797	low	117.133	0			TCGA-D3-A3BZ-06	wt	wt	wt	wt	wt	wt	wt
TCGA-D3-A2JB-06	6.3832	high	11.0674	high	120	1			TCGA-D3-A3C1-06	V600E	wt	wt	wt	wt	-1	BRAFonly
TCGA-D3-A2JC-06	7.4447	high	10.3982	high	87.9667	0			TCGA-D3-A3C3-06	V600E	wt	wt	wt	wt	homodelMut	BRAF/CDKN2A
TCGA-D3-A2JD-06	7.2951	high	14.0276	high	12.0333	1			TCGA-D3-A3C6-06	V600E	wt	wt	wt	wt	-1	BRAFonly
TCGA-D3-A2JF-06	10.7707	high	1.6506	low	62.9333	0			TCGA-D3-A3C7-06	V600E	wt	wt	wt	wt	homodelMut	BRAF/CDKN2A
TCGA-D3-A2JG-06	4.6521	low	10.8491	high	115.1	1			TCGA-D3-A3C8-06	wt	wt	wt	wt	wt	wt	wt
TCGA-D3-A2JH-06	7.0615	high	9.1726	low	42.6667	0			TCGA-D3-A3CB-06	V600E	wt	wt	wt	E88K	wt	BRAF/CDKN2A
TCGA-D3-A2JK-06	8.0601	high	11.6881	high	12.2667	1			TCGA-D3-A3CC-06	wt	wt	wt	wt	wt	homodelMut	others
TCGA-D3-A2JL-06	7.1974	high	13.4134	high	120	0			TCGA-D3-A3CE-06	V600E	wt	wt	wt	wt	-1	BRAFonly
TCGA-D3-A2JN-06	11.0314	high	2.5182	low	67.4	1			TCGA-D3-A3CF-06	wt	wt	wt	wt	wt	-1	others
TCGA-D3-A2JO-06	1.1502	low	6.0452	low	67	0			TCGA-D3-A3ML-06	wt	wt	wt	Q61L	wt	-1	NRAS only
TCGA-D3-A2JP-06	8.6396	high	8.6339	low	60.4	0			TCGA-D3-A3MO-06	V600E	wt	wt	wt	wt	homodelMut	BRAF/CDKN2A
TCGA-D3-A3BZ-06	5.4313	low	11.8682	high	120	0			TCGA-D3-A3MR-06	V600E	wt	wt	wt	wt	-1	BRAFonly
TCGA-D3-A3C6-06	6.155	high	4.785	low	58.8667	1			TCGA-D3-A3MU-06	V600E	wt	wt	wt	wt	-1	others
TCGA-D3-A3C7-06	8.7975	high	0.733	low	47.6333	0			TCGA-D3-A3MV-06	wt	wt	wt	Q61R	W110*	homodelMut	NRASothers
TCGA-D3-A3C8-06	1.975	low	3.1962	low	46.9667	0			TCGA-D3-A51E-06	wt	wt	wt	Q61R	wt	-1	NRASothers
TCGA-D3-A3CB-06	7.0745	high	10.3547	high	120	0			TCGA-D3-A51F-06	V600E	wt	wt	wt	wt	wt	BRAFonly
TCGA-D3-A3CC-06	5.7257	low	11.8849	high	88.1333	0			TCGA-D3-A51G-06	wt	wt	wt	Q61K	wt	wt	NRAS only
TCGA-D3-A3CE-06	6.68	high	8.0594	low	61.0667	1			TCGA-D3-A51H-06	wt	wt	wt	wt	wt	wt	wt
TCGA-D3-A3CF-06	4.7719	low	11.8345	high	24.8667	1			TCGA-D3-A51J-06	V600E	wt	wt	wt	X51_splice	homodelMut	BRAF/CDKN2A
TCGA-D3-A3ML-06	3.6772	low	3.8045	low	14.0667	1			TCGA-D3-A51K-06	wt	wt	wt	wt	wt	wt	wt
TCGA-D3-A3MO-06	6.6136	high	7.0957	low	9.46667	1			TCGA-D3-A51N-06	V600E	wt	wt	wt	wt	homodelMut	BRAF/CDKN2A
TCGA-D3-A3MR-06	1.6078	low	8.2386	low	105.033	0			TCGA-D3-A51R-06	wt	wt	P1487S	Q61R	wt	homodelMut	NRASothers
TCGA-D3-A3MU-06	5.7868	low	10.6222	high	40.3	0			TCGA-D3-A51T-06	G469R	E280dup	wt	wt	wt	-1	others
TCGA-D3-A3MV-06	8.1238	high	4.0995	low	45.9333	0			TCGA-D3-A5GL-06	wt	wt	wt	wt	wt	-1	wt
TCGA-D3-A51E-06	7.1448	high	10.387	high	120	0			TCGA-D3-A5GN-06	V600E	wt	wt	wt	T79Nfs*41	1	BRAF/CDKN2A
TCGA-D3-A51F-06	8.3003	high	7.8676	low	56.5	0			TCGA-D3-A5GS-06	V600E	wt	wt	wt	A102V	homodelMut	BRAF/CDKN2A
TCGA-D3-A51H-06	5.4511	low	8.2817	low	57.1333	0			TCGA-D9-A148-06	V600E	wt	wt	wt	wt	-1	BRAFonly
TCGA-D3-A51J-06	7.5449	high	9.0775	low	120	0			TCGA-D9-A149-06	wt	wt	wt	wt	wt	-1	wt
TCGA-D3-A51K-06	6.3902	high	12.9251	high	33.4	0			TCGA-D9-A1JW-06	N581T	wt	wt	wt	wt	wt	BRAFonly
TCGA-D3-A51N-06	7.865	high	3.7781	low	22.9333	0			TCGA-D9-A1JX-06	V600E	wt	wt	wt	wt	homodelMut	BRAF/CDKN2A
TCGA-D3-A51R-06	4.2432	low	4.1491	low	64.7	0			TCGA-D9-A3Z1-06	wt	wt	wt	Q61R	R58*	homodelMut	NRASothers
TCGA-D3-A51T-06	4.8373	low	11.1715	high	27.2667	0			TCGA-D9-A3Z3-06	V600E	wt	wt	wt	wt	-1	others
TCGA-D3-A5GL-06	3.3724	low	12.1618	high	120	0			TCGA-D9-A6E9-06	V600E	wt	wt	wt	wt	-1	BRAFonly
TCGA-D3-A5GN-06	9.458	high	4.623	low	120	0			TCGA-D9-A6EA-06	wt	wt	wt	Q61R	wt	wt	NRAS only
TCGA-D3-A5GS-06	8.6308	high	9.7631	low	18.4333	0			TCGA-D9-A6EC-06	L485F,L485*	wt	G311*	wt	R58*,P114L	wt	others
TCGA-D3-A5GT-01	0.4498	low	11.1111	high	16.2333	0			TCGA-DA-A1HV-06	wt	wt	wt	Q61K	P48L	homodelMut	NRASothers
TCGA-D3-A5GU-06	2.0636	low	8.0963	low	120	0			TCGA-DA-A1HW-06	V600E	wt	wt	wt	wt	homodelMut	BRAF/CDKN2A
TCGA-D3-A8GB-06	6.4899	high	12.1552	high	31.2667	1			TCGA-DA-A1HY-06	V600E	wt	wt	wt	P81L	homodelMut	BRAF/CDKN2A
TCGA-D3-A8GC-06	2.6056	low	7.9933	low	80.7	1			TCGA-DA-A1I0-06	V600M,V600E	wt	S2496F	wt	wt	wt	others
TCGA-D3-A8GD-06	3.2711	low	10.6578	high	23.9333	0			TCGA-DA-A1I1-06	wt	wt	wt	Q61L	wt	-1	NRAS only
TCGA-D3-A8GE-06	1.0571	low	1.7702	low	26.8	0			TCGA-DA-A1I2-06	V600E	wt	wt	wt	wt	homodelMut	BRAF/CDKN2A
TCGA-D3-A8GJ-06	6.9289	high	10.9562	high	120	0			TCGA-DA-A1I4-06	V600E	wt	wt	wt	wt	-1	BRAFonly
TCGA-D3-A8GL-06	1.8824	low	12.2481	high	90.3667	1			TCGA-DA-A1I5-06	V600E	wt	wt	wt	wt	homodelMut	BRAF/CDKN2A
TCGA-D3-A8GM-06	7.0081	high	13.6956	high	108.633	1			TCGA-DA-A1I7-06	V600E	wt	wt	wt	wt	homodelMut	BRAF/CDKN2A
TCGA-D3-A8GN-06	6.553	high	10.7936	high	120	0			TCGA-DA-A1I8-06	V600E	wt	wt	wt	wt	-1	BRAFonly
TCGA-D3-A8GP-06	2.6583	low	7.7724	low	120	0			TCGA-DA-A1IA-06	wt	wt	wt	wt	wt	-1	wt
TCGA-D3-A8GQ-06	7.4249	high	2.716	low	29.4667	1			TCGA-DA-A1IB-06	G469A	wt	wt	wt	wt	wt	BRAFonly
TCGA-D3-A8GR-06	5.2537	low	12.3548	high	120	1			TCGA-DA-A1IC-06	wt	E36K	Q282*,W696*	wt	wt	-1	NF1 only
TCGA-D3-A8GS-06	6.0515	high	3.466	low	118.8	1			TCGA-DA-A3F2-06	wt	wt	wt	wt	wt	wt	wt
TCGA-D9-A148-06	6.286	high	11.5272	high	120	0			TCGA-DA-A3F3-06	wt	wt	wt	Q61R,Q61K	wt	homodelMut	NRASothers
TCGA-D9-A149-06	0.5504	low	13.0836	high	55.4333	0			TCGA-DA-A3F5-06	V600E	wt	wt	wt	wt	-1	BRAFonly
TCGA-D9-A1JW-06	1.7533	low	11.7098	high	3.7	0			TCGA-DA-A3F8-06	V600M,V600E	wt	wt	wt	wt	wt	BRAFonly
TCGA-D9-A1JX-06	3.7	low	5.451	low	7.2	1			TCGA-EB-A44Q-06	wt	wt	wt	Q61L	wt	-1	NRASothers
TCGA-D9-A1X3-06	2.9147	low	11.1702	high	18.3667	0			TCGA-EB-A44R-06	wt	wt	wt	G13D	wt	-1	NRAS only
TCGA-D9-A3Z1-06	4.1512	low	11.8288	high	15.6	1			TCGA-EB-A5KH-06	wt	wt	wt	wt	wt	homodelMut	others
TCGA-D9-A3Z3-06	4.8348	low	13.7608	high	22.6	0			TCGA-EB-A5SG-06	wt	wt	wt	Q61R	wt	homodelMut	NRASothers
TCGA-D9-A3Z4-01	6.5836	high	9.1108	low	17.3	1			TCGA-EB-A5SH-06	wt	wt	wt	wt	wt	1	others
TCGA-D9-A4Z2-01	8.902	high	10.0673	low	6.33333	1			TCGA-EB-A5UL-06	wt	wt	wt	Q61K	wt	-1	NRAS only
TCGA-D9-A4Z3-01	4.1364	low	8.6749	low	16.8333	0			TCGA-EB-A5UN-06	V600E	wt	wt	wt	wt	-1	BRAFonly
TCGA-D9-A4Z5-01	2.744	low	8.0766	low	7.26667	0			TCGA-EB-A5VV-06	wt	wt	wt	wt	wt	wt	wt
TCGA-D9-A4Z6-06	4.5218	low	14.6398	high	18.7	1			TCGA-EB-A6L9-06	wt	wt	wt	wt	wt	wt	wt
TCGA-D9-A6E9-06	7.0311	high	11.9082	high	10.0333	0			TCGA-EE-A17X-06	wt	wt	Y49F	Q61K	wt	homodelMut	NRASothers
TCGA-D9-A6EA-06	7.7176	high	9.8072	low	25.5333	0			TCGA-EE-A17Y-06	V600E	wt	wt	wt	wt	homodelMut	BRAF/CDKN2A
TCGA-D9-A6EC-06	8.7208	high	12.595	high	67.1667	0			TCGA-EE-A17Z-06	wt	wt	wt	wt	wt	wt	wt
TCGA-DA-A1HV-06	6.9485	high	9.6106	low	49.5667	0			TCGA-EE-A180-06	wt	wt	W1258*	wt	wt	-1	NF1 only
TCGA-DA-A1HW-06	5.1318	low	11.1046	high	36.5333	1			TCGA-EE-A181-06	S467L	wt	Q519*,R440*,L2604F	wt	H83Q	homodelMut	others
TCGA-DA-A1HY-06	9.7433	high	0.9164	low	118.833	0			TCGA-EE-A183-06	V600M,V600E	wt	wt	wt	wt	wt	BRAFonly
TCGA-DA-A1I0-06	4.8859	low	11.4849	high	20.6667	1			TCGA-EE-A184-06	wt	wt	wt	Q61H	wt	1	NRAS only
TCGA-DA-A1I1-06	5.8907	low	5.2199	low	120	0			TCGA-EE-A185-06	wt	wt	wt	Q61K	R80*	homodelMut	NRASothers
TCGA-DA-A1I2-06	7.151	high	9.0598	low	120	1			TCGA-EE-A20B-06	V600E	wt	wt	wt	X51_splice	homodelMut	BRAF/CDKN2A
TCGA-DA-A1I4-06	6.1489	high	11.2926	high	36.4333	1			TCGA-EE-A20C-06	wt	wt	S833F	Q61R	wt	-1	NRASothers
TCGA-DA-A1I5-06	8.0603	high	8.1253	low	108.833	0			TCGA-EE-A20F-06	V600E	wt	wt	wt	wt	-1	BRAFonly
TCGA-DA-A1I7-06	11.2531	high	2.5982	low	62.0333	0			TCGA-EE-A20H-06	V600M,V600E	wt	wt	wt	wt	homodelMut	BRAF/CDKN2A
TCGA-DA-A1I8-06	9.9631	high	1.5513	low	54.6667	1			TCGA-EE-A20I-06	wt	wt	wt	wt	wt	-1	wt
TCGA-DA-A1IA-06	7.4285	high	14.4269	high	66.8333	1			TCGA-EE-A29A-06	V600E	wt	wt	wt	wt	homodelMut	BRAF/CDKN2A
TCGA-DA-A1IB-06	1.5646	low	10.9968	high	23.7667	0			TCGA-EE-A29B-06	wt	wt	wt	wt	wt	wt	wt
TCGA-DA-A1IC-06	2.3289	low	11.6385	high	69.0333	1			TCGA-EE-A29C-06	V600E	wt	wt	wt	wt	-1	BRAFonly
TCGA-DA-A3F2-06	2.7806	low	4.4296	low	29	0			TCGA-EE-A29D-06	wt	wt	wt	wt	wt	homodelMut	others
TCGA-DA-A3F3-06	7.8854	high	7.0145	low	10.6333	1			TCGA-EE-A29E-06	V600M,V600E	wt	wt	wt	Q50*	homodelMut	BRAF/CDKN2A
TCGA-DA-A3F5-06	10.0138	high	1.9775	low	120	0			TCGA-EE-A29G-06	wt	wt	wt	Q61K	wt	-1	NRAS only
TCGA-DA-A3F8-06	8.8556	high	11.538	high	15.9	0			TCGA-EE-A29H-06	V600E	wt	wt	wt	wt	homodelMut	BRAF/CDKN2A
TCGA-EB-A1NK-01	5.9197	low	10.3773	high	20.4333	0			TCGA-EE-A29L-06	wt	wt	Q1822*	Q61L	wt	-1	NRASothers
TCGA-EB-A24C-01	5.5254	low	11.6593	high	21.0667	0			TCGA-EE-A29M-06	V600E	wt	wt	wt	wt	wt	BRAFonly
TCGA-EB-A24D-01	0.2744	low	10.5611	high	21.5	0			TCGA-EE-A29N-06	D594N	wt	Y80*	wt	wt	-1	others
TCGA-EB-A299-01	8.8461	high	8.6201	low	12.6	0			TCGA-EE-A29P-06	V600E	wt	wt	wt	wt	-1	BRAFonly
TCGA-EB-A3HV-01	7.9858	high	6.5811	low	1.3	0			TCGA-EE-A29Q-06	wt	wt	wt	Q61L	wt	homodelMut	NRASothers
TCGA-EB-A3XB-01	6.5971	high	12.8157	high	13.6	0			TCGA-EE-A29R-06	wt	wt	wt	Q61R	wt	homodelMut	NRASothers
TCGA-EB-A3XC-01	4.6167	low	9.7329	low	21.6667	0			TCGA-EE-A29S-06	wt	wt	wt	Q61L	wt	-1	NRAS only
TCGA-EB-A3XD-01	4.6953	low	10.9476	high	14.3333	0			TCGA-EE-A29T-06	V600E	wt	wt	wt	wt	homodelMut	BRAF/CDKN2A
TCGA-EB-A3XE-01	9.0315	high	12.175	high	6	0			TCGA-EE-A29V-06	wt	wt	Q1070*	G12A	Q50*	homodelMut	NRASothers
TCGA-EB-A3XF-01	7.1694	high	11.6446	high	9.26667	0			TCGA-EE-A29W-06	V600E	wt	wt	wt	wt	homodelMut	BRAF/CDKN2A
TCGA-EB-A3Y6-01	9.0325	high	11.7008	high	4.2	0			TCGA-EE-A29X-06	wt	wt	wt	Q61R	wt	-1	NRAS only
TCGA-EB-A3Y7-01	2.9987	low	14.4415	high	10.8667	1			TCGA-EE-A2A0-06	L597Q,P367S	wt	wt	wt	wt	-1	BRAFonly
TCGA-EB-A41A-01	3.7108	low	11.769	high	8.73333	0			TCGA-EE-A2A1-06	wt	wt	wt	Q61R	wt	wt	NRAS only
TCGA-EB-A41B-01	5.7522	low	12.2292	high	9.7	0			TCGA-EE-A2A2-06	wt	wt	P2675S	Q61*,Q61L	wt	wt	NRASothers
TCGA-EB-A42Y-01	4.2558	low	9.9199	low	14.6667	0			TCGA-EE-A2A5-06	wt	wt	wt	Q61R	wt	homodelMut	NRASothers
TCGA-EB-A42Z-01	10.0749	high	3.08	low	14.7	0			TCGA-EE-A2A6-06	V600E	wt	wt	wt	P81L	homodelMut	BRAF/CDKN2A
TCGA-EB-A431-01	7.9092	high	14.2322	high	18.9333	0			TCGA-EE-A2GB-06	V600M,V600E	wt	wt	wt	wt	-1	BRAFonly
TCGA-EB-A44N-01	7.1085	high	9.9171	low	6.83333	1			TCGA-EE-A2GC-06	G466E	wt	Q2239*	wt	Q50*	homodelMut	others
TCGA-EB-A44O-01	6.8754	high	12.6306	high	2.7	0			TCGA-EE-A2GD-06	wt	wt	wt	Q61K	wt	-1	NRAS only
TCGA-EB-A44P-01	8.5311	high	10.2352	low	12.5333	0			TCGA-EE-A2GE-06	V600E	wt	wt	wt	wt	-1	BRAFonly
TCGA-EB-A44Q-06	7.2459	high	12.9919	high	14.0667	0			TCGA-EE-A2GH-06	P318S,V600E,P318L	wt	wt	wt	wt	homodelMut	BRAF/CDKN2A
TCGA-EB-A44R-06	6.4605	high	11.9681	high	10.5	1			TCGA-EE-A2GI-06	wt	wt	Q2239*	wt	wt	-1	NF1 only
TCGA-EB-A4IQ-01	3.0862	low	11.613	high	13.8	0			TCGA-EE-A2GJ-06	G466E	wt	wt	G12D	wt	wt	others
TCGA-EB-A4OY-01	2.7733	low	12.2766	high	19.7667	0			TCGA-EE-A2GK-06	wt	wt	wt	wt	wt	wt	wt
TCGA-EB-A4OZ-01	5.9577	high	10.2317	low	20.6667	0			TCGA-EE-A2GL-06	wt	wt	wt	Q61K	wt	-1	NRAS only
TCGA-EB-A4P0-01	5.99	high	11.1567	high	10.8667	1			TCGA-EE-A2GM-06	P348T	wt	wt	Q61R	R80*	homodelMut	others
TCGA-EB-A4XL-01	9.0695	high	11.9761	high	25.9	0			TCGA-EE-A2GN-06	wt	wt	wt	Q61K	wt	-1	NRAS only
TCGA-EB-A51B-01	4.5489	low	11.2199	high	17.9	0			TCGA-EE-A2GO-06	G469R	wt	P931L	wt	wt	homodelMut	others
TCGA-EB-A550-01	8.3907	high	10.6979	high	8.8	1			TCGA-EE-A2GP-06	wt	wt	wt	Q61R	R58*	homodelMut	NRASothers
TCGA-EB-A551-01	9.4513	high	4.6645	low	19.6667	0			TCGA-EE-A2GR-06	wt	wt	C383Yfs*10,X2580_splice	wt	wt	homodelMut	NF1 only
TCGA-EB-A57M-01	3.3875	low	8.8056	low	13.3	0			TCGA-EE-A2GS-06	V600E	wt	wt	wt	wt	homodelMut	BRAF/CDKN2A
TCGA-EB-A5FP-01	6.7493	high	12.0544	high	15.1333	1			TCGA-EE-A2GT-06	V600M,V600E	wt	wt	wt	wt	wt	BRAFonly
TCGA-EB-A5KH-06	5.6053	low	7.6488	low	20.6333	1			TCGA-EE-A2GU-06	wt	wt	wt	Q61K	wt	-1	NRAS only
TCGA-EB-A5SG-06	4.2868	low	8.5433	low	69.2	0			TCGA-EE-A2M5-06	V600E	wt	wt	wt	R58Afs*57	homodelMut	BRAF/CDKN2A
TCGA-EB-A5SH-06	4.3622	low	13.8453	high	54.7667	0			TCGA-EE-A2M6-06	V600E	wt	wt	wt	wt	-1	BRAFonly
TCGA-EB-A5UL-06	6.5019	high	12.2845	high	17.5333	0			TCGA-EE-A2M7-06	V600E	wt	wt	wt	wt	wt	BRAFonly
TCGA-EB-A5UM-01	1.6126	low	8.9711	low	13.8	0			TCGA-EE-A2M8-06	V600E	wt	wt	wt	wt	-1	BRAFonly
TCGA-EB-A5UN-06	7.1264	high	11.0713	high	52.7333	0			TCGA-EE-A2MC-06	wt	wt	wt	Q61R	wt	wt	NRAS only
TCGA-EB-A5VU-01	7.8823	high	5.3882	low	10.7	1			TCGA-EE-A2MD-06	wt	wt	wt	Q61R	R80*	homodelMut	NRASothers
TCGA-EB-A5VV-06	5.3359	low	3.0339	low	7.13333	0			TCGA-EE-A2ME-06	V600M,V600E	wt	wt	wt	wt	wt	BRAFonly
TCGA-EB-A6L9-06	6.8174	high	11.0879	high	25.2333	0			TCGA-EE-A2MF-06	wt	wt	wt	Q61K	wt	homodelMut	NRASothers
TCGA-EB-A6QY-01	2.8053	low	13.7997	high	12.7333	0			TCGA-EE-A2MG-06	V600E	wt	wt	wt	wt	wt	BRAFonly
TCGA-EB-A6QZ-01	8.746	high	11.2214	high	11.7333	1			TCGA-EE-A2MH-06	V600E	wt	wt	wt	wt	homodelMut	BRAF/CDKN2A
TCGA-EB-A6R0-01	5.8792	low	12.3297	high	15.5667	0			TCGA-EE-A2MI-06	wt	wt	L1114M	wt	wt	homodelMut	NF1 only
TCGA-EB-A82B-01	5.7796	low	11.4645	high	13	0			TCGA-EE-A2MJ-06	wt	wt	S2599F,R1241*	wt	wt	wt	NF1 only
TCGA-EB-A85I-01	7.9847	high	10.3026	low	12.0667	0			TCGA-EE-A2MK-06	V600E	wt	wt	wt	wt	homodelMut	BRAF/CDKN2A
TCGA-EB-A85J-01	3.7052	low	12.4279	high	12	0			TCGA-EE-A2ML-06	wt	wt	wt	Q61R	wt	homodelMut	NRASothers
TCGA-EB-A97M-01	1.4542	low	13.4422	high	13.8	0			TCGA-EE-A2MM-06	wt	wt	wt	Q61H	wt	-1	NRAS only
TCGA-EE-A17X-06	4.4145	low	13.132	high	30.2333	1			TCGA-EE-A2MN-06	wt	wt	wt	Q61K	wt	-1	NRAS only
TCGA-EE-A17Y-06	9.6894	high	3.5348	low	27.6	1			TCGA-EE-A2MP-06	V600E	wt	wt	wt	wt	-1	BRAFonly
TCGA-EE-A17Z-06	2.0419	low	9.8131	low	8.76667	1			TCGA-EE-A2MQ-06	K601E	wt	wt	wt	wt	wt	BRAFonly
TCGA-EE-A180-06	6.2449	high	10.9606	high	96.3	1			TCGA-EE-A2MR-06	wt	wt	wt	wt	wt	-1	wt
TCGA-EE-A181-06	6.9791	high	11.7915	high	34.2	1			TCGA-EE-A2MS-06	wt	wt	X548_splice,L929P	wt	wt	-1	NF1 only
TCGA-EE-A182-06	6.4437	high	13.8222	high	14.9	1			TCGA-EE-A2MT-06	wt	wt	R1870Q,X1870_splice,L844F	wt	wt	wt	NF1 only
TCGA-EE-A183-06	1.2407	low	11.2294	high	27.2667	1			TCGA-EE-A2MU-06	wt	wt	wt	E62K,Q61H	wt	wt	NRAS only
TCGA-EE-A184-06	3.8532	low	13.5863	high	69.1	1			TCGA-EE-A3AA-06	K601E,E695K	wt	wt	wt	wt	-1	BRAFonly
TCGA-EE-A185-06	4.5583	low	13.3533	high	5.03333	1			TCGA-EE-A3AB-06	V600E	wt	wt	wt	wt	homodelMut	BRAF/CDKN2A
TCGA-EE-A20B-06	7.2544	high	6.0857	low	120	0			TCGA-EE-A3AC-06	wt	wt	wt	Q61K	wt	-1	NRAS only
TCGA-EE-A20C-06	8.2035	high	3.4479	low	120	1			TCGA-EE-A3AD-06	V600E	wt	wt	wt	wt	-1	BRAFonly
TCGA-EE-A20F-06	8.5106	high	12.5797	high	92.8333	0			TCGA-EE-A3AE-06	wt	wt	Y1169Sfs*22	wt	P114L	homodelMut	NF1 only
TCGA-EE-A20H-06	7.882	high	0.8137	low	120	1			TCGA-EE-A3AF-06	V600E	wt	wt	wt	wt	-1	BRAFonly
TCGA-EE-A20I-06	4.8262	low	12.2804	high	13.7333	1			TCGA-EE-A3AG-06	V600E	wt	wt	wt	L32_L37del	homodelMut	BRAF/CDKN2A
TCGA-EE-A29A-06	9.9019	high	1.2512	low	64.2333	1			TCGA-EE-A3AH-06	V600E	wt	wt	wt	wt	homodelMut	BRAF/CDKN2A
TCGA-EE-A29B-06	1.7239	low	11.8965	high	86.2667	1			TCGA-EE-A3J3-06	V600E	wt	wt	wt	wt	-1	BRAFonly
TCGA-EE-A29C-06	4.398	low	11.8162	high	80.0667	1			TCGA-EE-A3J4-06	V600E	wt	wt	wt	wt	homodelMut	BRAF/CDKN2A
TCGA-EE-A29D-06	6.4198	high	11.8888	high	14.1667	1			TCGA-EE-A3J5-06	wt	wt	R1870Q,X1870_splice	wt	wt	wt	NF1 only
TCGA-EE-A29E-06	6.8768	high	9.6063	low	64.6667	0			TCGA-EE-A3J7-06	wt	wt	wt	Q61R	P48L	homodelMut	NRASothers
TCGA-EE-A29G-06	3.4552	low	5.0687	low	73.0667	1			TCGA-EE-A3J8-06	wt	wt	wt	Q61R	wt	-1	NRAS only
TCGA-EE-A29H-06	6.0509	high	11.4015	high	65.5333	0			TCGA-EE-A3JA-06	wt	wt	wt	Q61R	wt	homodelMut	NRASothers
TCGA-EE-A29L-06	4.6864	low	12.8278	high	2.63333	1			TCGA-EE-A3JB-06	V600E	wt	wt	wt	E88K	homodelMut	BRAF/CDKN2A
TCGA-EE-A29M-06	8.378	high	14.8954	high	57.6333	0			TCGA-EE-A3JD-06	S467L	wt	R1276Q,P1851S	wt	P114L	wt	others
TCGA-EE-A29N-06	1.1746	low	10.8531	high	18.8667	1			TCGA-EE-A3JE-06	V600E	wt	wt	wt	wt	homodelMut	BRAF/CDKN2A
TCGA-EE-A29P-06	1.4005	low	8.7283	low	57.2	0			TCGA-EE-A3JH-06	K601E	wt	wt	wt	wt	-1	BRAFonly
TCGA-EE-A29Q-06	6.7672	high	12.1053	high	67.6667	1			TCGA-EE-A3JI-06	wt	wt	wt	Q61K	wt	-1	NRAS only
TCGA-EE-A29R-06	9.7202	high	10.4186	high	14.6667	0			TCGA-ER-A193-06	V600M,V600G	wt	wt	wt	wt	homodelMut	BRAF/CDKN2A
TCGA-EE-A29S-06	2.1066	low	9.8635	low	62.1333	1			TCGA-ER-A195-06	wt	wt	wt	Q61K	wt	homodelMut	NRASothers
TCGA-EE-A29T-06	8.2705	high	3.332	low	120	0			TCGA-ER-A197-06	wt	wt	wt	wt	wt	-1	wt
TCGA-EE-A29V-06	5.4655	low	12.9454	high	26.2333	1			TCGA-ER-A198-06	V600E	wt	wt	wt	wt	wt	BRAFonly
TCGA-EE-A29W-06	6.4697	high	1.8089	low	120	0			TCGA-ER-A199-06	wt	wt	wt	Q61R	wt	-1	NRAS only
TCGA-EE-A29X-06	5.2264	low	9.6293	low	18.1667	1			TCGA-ER-A19A-06	wt	wt	S2754F	wt	wt	wt	NF1 only
TCGA-EE-A2A0-06	3.6531	low	12.4375	high	47.4667	1			TCGA-ER-A19B-06	V600E	wt	wt	wt	wt	homodelMut	BRAF/CDKN2A
TCGA-EE-A2A1-06	5.4339	low	12.8854	high	104.333	0			TCGA-ER-A19C-06	V600E	wt	wt	wt	wt	-1	BRAFonly
TCGA-EE-A2A2-06	4.6818	low	11.0107	high	37.3333	0			TCGA-ER-A19D-06	wt	wt	wt	Q61K	X51_splice	homodelMut	NRASothers
TCGA-EE-A2A5-06	7.3128	high	8.8177	low	39.8333	1			TCGA-ER-A19E-06	V600E	wt	wt	wt	wt	-1	BRAFonly
TCGA-EE-A2A6-06	6.7438	high	12.1871	high	87.3333	0			TCGA-ER-A19F-06	G466E	wt	X69_splice,L274F	wt	wt	homodelMut	others
TCGA-EE-A2GB-06	7.791	high	11.8986	high	60.1	0			TCGA-ER-A19G-06	V600E	wt	wt	wt	wt	homodelMut	BRAF/CDKN2A
TCGA-EE-A2GC-06	8.7692	high	12.8421	high	68.3667	0			TCGA-ER-A19H-06	V600E	wt	wt	wt	X153_splice	homodelMut	BRAF/CDKN2A
TCGA-EE-A2GD-06	1.7015	low	4.0675	low	120	1			TCGA-ER-A19J-06	V600M,V600E	wt	wt	wt	wt	homodelMut	BRAF/CDKN2A
TCGA-EE-A2GE-06	7.9414	high	3.0155	low	120	0			TCGA-ER-A19L-06	wt	wt	wt	wt	X51_splice	homodelMut	others
TCGA-EE-A2GH-06	8.3179	high	7.2937	low	120	0			TCGA-ER-A19M-06	V600E	wt	wt	wt	wt	homodelMut	BRAF/CDKN2A
TCGA-EE-A2GI-06	8.3365	high	11.6872	high	49.4	0			TCGA-ER-A19N-06	wt	wt	wt	Q61H	wt	homodelMut	NRASothers
TCGA-EE-A2GJ-06	0.5908	low	4.8749	low	108.867	1			TCGA-ER-A19O-06	V600E	wt	wt	wt	wt	-1	BRAFonly
TCGA-EE-A2GK-06	3.3625	low	5.2324	low	55.5	0			TCGA-ER-A19P-06	V600E	wt	wt	wt	N71Afs*74	homodelMut	BRAF/CDKN2A
TCGA-EE-A2GL-06	1.7959	low	8.4091	low	80.7667	0			TCGA-ER-A19Q-06	V600E	wt	wt	wt	wt	homodelMut	others
TCGA-EE-A2GM-06	2.7463	low	13.6945	high	76.5333	0			TCGA-ER-A19S-06	V600E	wt	wt	wt	wt	-1	BRAFonly
TCGA-EE-A2GN-06	7.4012	high	10.7062	high	103.533	1			TCGA-ER-A19W-06	wt	wt	wt	Q61K	wt	homodelMut	NRASothers
TCGA-EE-A2GO-06	11.5501	high	3.6119	low	120	0			TCGA-ER-A1A1-06	wt	wt	wt	wt	wt	wt	wt
TCGA-EE-A2GP-06	6.6052	high	10.0385	low	14.1	1			TCGA-ER-A2NC-06	V600M,V600E	wt	wt	G13R	wt	homodelMut	others
TCGA-EE-A2GR-06	4.7051	low	11.4686	high	43.3667	1			TCGA-ER-A2ND-06	V600E	wt	wt	wt	wt	homodelMut	BRAF/CDKN2A
TCGA-EE-A2GS-06	5.5329	low	6.8582	low	82.3333	1			TCGA-ER-A2NE-06	wt	wt	wt	Q61K	wt	homodelMut	NRASothers
TCGA-EE-A2GT-06	1.4002	low	11.7504	high	45.5	0			TCGA-ER-A2NF-06	wt	wt	wt	wt	wt	1	wt
TCGA-EE-A2GU-06	4.4305	low	13.578	high	96.1333	0			TCGA-ER-A2NG-06	V600E	wt	wt	wt	wt	-1	BRAFonly
TCGA-EE-A2M5-06	0.4755	low	2.4045	low	21.9667	1			TCGA-ER-A2NH-06	wt	wt	wt	Q61R	wt	homodelMut	NRASothers
TCGA-EE-A2M6-06	1.3641	low	7.5184	low	120	0			TCGA-ER-A3ES-06	wt	wt	wt	wt	wt	homodelMut	others
TCGA-EE-A2M7-06	8.5422	high	1.4201	low	29.2333	1			TCGA-ER-A3EV-06	wt	wt	wt	wt	wt	-1	wt
TCGA-EE-A2M8-06	7.8287	high	11.2794	high	20.0333	1			TCGA-ER-A3PL-06	V600E	wt	wt	wt	wt	-1	BRAFonly
TCGA-EE-A2MC-06	6.5793	high	2.6765	low	62.3667	1			TCGA-ER-A42K-06	V600E	wt	wt	wt	wt	homodelMut	BRAF/CDKN2A
TCGA-EE-A2MD-06	7.5636	high	9.9753	low	47.9333	1			TCGA-ER-A42L-06	V600M,V600E	wt	wt	wt	wt	-1	BRAFonly
TCGA-EE-A2ME-06	6.5135	high	3.6783	low	104.7	1			TCGA-FR-A3YN-06	wt	wt	wt	Q61R	wt	homodelMut	NRASothers
TCGA-EE-A2MF-06	0.6664	low	9.6015	low	120	1			TCGA-FR-A3YO-06	V600_K601delinsE	wt	wt	wt	P114L	homodelMut	others
TCGA-EE-A2MG-06	6.3915	high	11.5066	high	104.633	1			TCGA-FR-A69P-06	wt	wt	wt	Q61R	wt	-1	NRAS only
TCGA-EE-A2MH-06	8.5199	high	6.4503	low	17.2	1			TCGA-FS-A1YW-06	wt	wt	wt	Q61K	wt	-1	NRAS only
TCGA-EE-A2MI-06	7.5671	high	2.46	low	120	1			TCGA-FS-A1YX-06	V600E	wt	wt	wt	wt	homodelMut	BRAF/CDKN2A
TCGA-EE-A2MJ-06	9.2893	high	12.1846	high	97.5667	1			TCGA-FS-A1YY-06	V600E	wt	wt	wt	wt	-1	BRAFonly
TCGA-EE-A2MK-06	6.5446	high	7.0334	low	120	0			TCGA-FS-A1Z0-06	wt	wt	wt	Q61R	wt	homodelMut	NRASothers
TCGA-EE-A2ML-06	5.3149	low	9.1648	low	120	1			TCGA-FS-A1Z3-06	wt	wt	L1274H	Q61H	wt	homodelMut	NRASothers
TCGA-EE-A2MM-06	0.8876	low	3.501	low	120	1			TCGA-FS-A1Z4-06	wt	wt	wt	wt	wt	wt	wt
TCGA-EE-A2MN-06	5.4882	low	10.8082	high	48.2	1			TCGA-FS-A1Z7-06	V600E	wt	wt	wt	wt	homodelMut	BRAF/CDKN2A
TCGA-EE-A2MP-06	9.0432	high	6.7883	low	120	0			TCGA-FS-A1ZA-06	wt	wt	W784*,W784*	wt	wt	homodelMut	NF1 only
TCGA-EE-A2MQ-06	7.0496	high	5.4337	low	43.8333	1			TCGA-FS-A1ZB-06	wt	wt	wt	Q61R	wt	homodelMut	NRASothers
TCGA-EE-A2MR-06	2.1712	low	2.1712	low	120	0			TCGA-FS-A1ZC-06	V600M,V600E	wt	wt	wt	wt	homodelMut	BRAF/CDKN2A
TCGA-EE-A2MS-06	8.5833	high	10.4205	high	120	0			TCGA-FS-A1ZD-06	V600E	wt	wt	wt	wt	homodelMut	BRAF/CDKN2A
TCGA-EE-A2MT-06	0.5345	low	10.5209	high	72.2	0			TCGA-FS-A1ZE-06	wt	wt	wt	Q61K	wt	-1	NRAS only
TCGA-EE-A2MU-06	5.808	low	12.101	high	54	0			TCGA-FS-A1ZF-06	V600E	wt	wt	wt	wt	homodelMut	BRAF/CDKN2A
TCGA-EE-A3AA-06	7.0632	high	5.1656	low	120	0			TCGA-FS-A1ZG-06	wt	wt	wt	wt	wt	-1	wt
TCGA-EE-A3AB-06	9.3182	high	1.4736	low	120	0			TCGA-FS-A1ZH-06	V600E	wt	wt	wt	wt	homodelMut	BRAF/CDKN2A
TCGA-EE-A3AC-06	0.7842	low	9.0172	low	52.3333	0			TCGA-FS-A1ZJ-06	wt	wt	wt	wt	wt	homodelMut	others
TCGA-EE-A3AD-06	6.1405	high	11.9553	high	29.1667	1			TCGA-FS-A1ZM-06	V600E	wt	wt	wt	wt	homodelMut	BRAF/CDKN2A
TCGA-EE-A3AE-06	8.7328	high	14.0084	high	55.2667	0			TCGA-FS-A1ZP-06	wt	wt	R1362*	Q61L	wt	wt	NRASothers
TCGA-EE-A3AF-06	0.9267	low	11.7651	high	14	1			TCGA-FS-A1ZQ-06	wt	wt	wt	Q61R	P114L	homodelMut	NRASothers
TCGA-EE-A3AG-06	9.9853	high	4.084	low	42.1667	1			TCGA-FS-A1ZR-06	V600E	wt	wt	wt	wt	-1	BRAFonly
TCGA-EE-A3AH-06	10.0781	high	8.6994	low	120	1			TCGA-FS-A1ZS-06	V600E	wt	wt	wt	wt	homodelMut	BRAF/CDKN2A
TCGA-EE-A3J3-06	6.5676	high	3.4126	low	120	1			TCGA-FS-A1ZT-06	wt	wt	wt	Q61R	wt	-1	NRAS only
TCGA-EE-A3J4-06	1.4411	low	12.6207	high	120	1			TCGA-FS-A1ZU-06	wt	wt	wt	wt	wt	wt	wt
TCGA-EE-A3J5-06	5.5879	low	14.5227	high	37.4667	1			TCGA-FS-A1ZW-06	wt	wt	wt	Q61K	Q50*	homodelMut	NRASothers
TCGA-EE-A3J7-06	6.937	high	9.1886	low	64.9667	0			TCGA-FS-A1ZY-06	wt	wt	wt	Q61R	wt	homodelMut	NRASothers
TCGA-EE-A3J8-06	5.7273	low	5.4957	low	34.8	1			TCGA-FS-A1ZZ-06	N581S	wt	Q684*,S1599F	P34L	wt	wt	others
TCGA-EE-A3JA-06	8.5801	high	13.1748	high	53.9333	1			TCGA-FS-A4F4-06	wt	wt	V341Cfs*12	wt	wt	homodelMut	NF1 only
TCGA-EE-A3JB-06	6.8649	high	3.1013	low	120	0			TCGA-FS-A4F5-06	wt	wt	wt	Q61R	wt	-1	NRAS only
TCGA-EE-A3JD-06	10.2877	high	1.6595	low	27.7333	1			TCGA-FS-A4F8-06	V600E	wt	wt	wt	wt	homodelMut	BRAF/CDKN2A
TCGA-EE-A3JE-06	5.8738	low	4.0489	low	52.0667	0			TCGA-FS-A4FB-06	V600E	wt	wt	wt	wt	-1	BRAFonly
TCGA-EE-A3JH-06	7.5547	high	10.0034	low	111.1	0			TCGA-FS-A4FD-06	wt	wt	wt	Q61R	wt	wt	NRAS only
TCGA-EE-A3JI-06	0.8401	low	11.0232	high	120	1			TCGA-FW-A3I3-06	wt	wt	P698Lfs*50	wt	wt	homodelMut	NF1 only
TCGA-ER-A193-06	4.8366	low	8.7793	low	31.8333	1			TCGA-FW-A3R5-06	H725Y,G469E	wt	Q347*,A1240V,E1238*	wt	wt	-1	others
TCGA-ER-A194-01	4.3287	low	11.7365	high	45.1333	1			TCGA-FW-A3TU-06	wt	wt	Q950Q	wt	wt	-1	NF1 only
TCGA-ER-A195-06	8.267	high	1.2343	low	35.9333	1			TCGA-FW-A3TV-06	V600E	wt	wt	wt	wt	-1	BRAFonly
TCGA-ER-A196-01	0	low	9.5035	low	59.5	0			TCGA-GF-A3OT-06	wt	wt	wt	Q61K	wt	wt	NRAS only
TCGA-ER-A197-06	0.5953	low	12.7322	high	14.1333	1			TCGA-GN-A262-06	V600E	wt	wt	wt	wt	2	others
TCGA-ER-A198-06	5.891	low	11.8059	high	51.4667	1			TCGA-GN-A264-06	wt	wt	wt	wt	wt	-1	wt
TCGA-ER-A199-06	1.1918	low	6.6515	low	9.3	1			TCGA-GN-A265-06	V600E	wt	wt	wt	wt	homodelMut	BRAF/CDKN2A
TCGA-ER-A19A-06	3.8264	low	4.4022	low	78.8333	0			TCGA-GN-A266-06	wt	wt	R2517*	wt	wt	wt	NF1 only
TCGA-ER-A19B-06	9.0076	high	3.7307	low	99.7667	1			TCGA-GN-A267-06	wt	wt	wt	Q61K	wt	wt	NRAS only
TCGA-ER-A19C-06	6.1666	high	9.6287	low	49.5667	1			TCGA-GN-A268-06	wt	wt	wt	Q61K	wt	-1	NRAS only
TCGA-ER-A19D-06	8.5251	high	1.694	low	12.7667	1			TCGA-GN-A26A-06	V600E	wt	wt	wt	wt	homodelMut	BRAF/CDKN2A
TCGA-ER-A19E-06	8.67	high	6.511	low	13.2	1			TCGA-GN-A26D-06	wt	wt	wt	wt	wt	-1	wt
TCGA-ER-A19F-06	5.8551	low	10.3526	high	26.7333	1			TCGA-GN-A4U3-06	wt	wt	wt	Q61R	wt	homodelMut	NRASothers
TCGA-ER-A19G-06	6.3242	high	5.2711	low	120	0			TCGA-GN-A4U4-06	wt	wt	wt	Q61R	wt	-1	NRAS only
TCGA-ER-A19H-06	7.6511	high	9.5372	low	120	1			TCGA-GN-A4U7-06	V600E	wt	wt	wt	wt	homodelMut	others
TCGA-ER-A19J-06	2.0457	low	10.0586	low	6.53333	1			TCGA-GN-A4U8-06	V600E	wt	wt	wt	wt	wt	BRAFonly
TCGA-ER-A19K-01	1.1076	low	11.3495	high	15.6333	1			TCGA-GN-A4U9-06	wt	wt	wt	Q61R	wt	-1	NRAS only
TCGA-ER-A19L-06	6.5031	high	3.917	low	120	1			TCGA-OD-A75X-06	V600M,V600E	wt	wt	wt	wt	-1	BRAFonly
TCGA-ER-A19M-06	6.874	high	9.8758	low	61.9	1			TCGA-QB-A6FS-06	V600M,V600E	wt	wt	wt	wt	-1	BRAFonly
TCGA-ER-A19N-06	6.4094	high	3.5561	low	44.6667	0			TCGA-RP-A690-06	wt	wt	wt	wt	wt	wt	wt
TCGA-ER-A19P-06	5.9698	high	6.9331	low	120	1			TCGA-RP-A693-06	wt	wt	wt	wt	wt	-1	wt
TCGA-ER-A19Q-06	5.9272	low	12.2302	high	51.6	1			TCGA-RP-A694-06	wt	wt	wt	wt	P114L	homodelMut	others
TCGA-ER-A19S-06	7.6888	high	5.5841	low	37.7667	0			TCGA-RP-A695-06	wt	wt	wt	Q61R	S43Lfs*76	homodelMut	NRASothers
TCGA-ER-A19T-01	1.5628	low	8.6285	low	9	1
TCGA-ER-A1A1-06	1.9581	low	11.588	high	120	1
TCGA-ER-A2NB-01	1.4516	low	10.8159	high	81.1	0
TCGA-ER-A2NC-06	7.8513	high	1.7321	low	44.4333	1
TCGA-ER-A2ND-06	4.6082	low	13.0267	high	23.6667	1
TCGA-ER-A2NE-06	7.911	high	10.2547	low	20.4333	1
TCGA-ER-A2NF-01	2.7372	low	12.1598	high	16.6	0
TCGA-ER-A2NF-06	5.3008	low	14.2576	high	16.6	0
TCGA-ER-A2NG-06	1.282	low	11.1426	high	31.7	0
TCGA-ER-A2NH-06	8.2068	high	5.7595	low	32.5	0
TCGA-ER-A3ES-06	6.0026	high	13.0514	high	120	1
TCGA-ER-A3ET-06	5.0172	low	11.0416	high	81.4333	0
TCGA-ER-A3EV-06	6.3442	high	11.4998	high	47.6333	1
TCGA-ER-A3PL-06	4.7933	low	8.1138	low	33.6667	0
TCGA-ER-A42K-06	9.6516	high	1.577	low	6.86667	0
TCGA-FR-A2OS-01	5.8186	low	7.6098	low	12.2667	1
TCGA-FR-A3R1-01	0.4674	low	10.2105	low	22.8333	0
TCGA-FR-A3YN-06	6.7109	high	11.7764	high	94.2667	0
TCGA-FR-A69P-06	2.9026	low	10.1403	low	15.9333	0
TCGA-FR-A728-01	6.4145	high	8.4437	low	19.4333	0
TCGA-FR-A7U8-06	5.0783	low	10.4157	high	28.2333	0
TCGA-FR-A7U9-06	2.3592	low	2.9277	low	19.0333	0
TCGA-FR-A7UA-06	7.5515	high	8.6989	low	38.8	0
TCGA-FR-A8YC-06	5.216	low	9.6379	low	35.3	1
TCGA-FR-A8YD-06	1.0436	low	11.6893	high	36.7667	1
TCGA-FR-A8YE-06	7.9626	high	1.8563	low	105.867	0
TCGA-FS-A1YW-06	1.0936	low	12.7214	high	120	1
TCGA-FS-A1YX-06	5.969	high	9.5622	low	49.2667	1
TCGA-FS-A1YY-06	3.8689	low	11.2672	high	120	1
TCGA-FS-A1Z0-06	4.1363	low	7.1217	low	120	1
TCGA-FS-A1Z3-06	4.4659	low	10.0124	low	21.2	1
TCGA-FS-A1Z4-06	0.967	low	7.1069	low	28.4667	1
TCGA-FS-A1Z7-06	7.7916	high	12.2675	high	7.9	1
TCGA-FS-A1ZA-06	2.1955	low	3.2327	low	28.1	1
TCGA-FS-A1ZB-06	5.2446	low	10.7506	high	49.5333	1
TCGA-FS-A1ZC-06	7.7731	high	2.9953	low	120	1
TCGA-FS-A1ZD-06	8.3772	high	2.1617	low	54.2667	1
TCGA-FS-A1ZE-06	1.6879	low	10.3917	high	40.8333	0
TCGA-FS-A1ZF-06	4.6115	low	12.8033	high	15.6667	1
TCGA-FS-A1ZG-06	0.4662	low	12.6306	high	9.83333	1
TCGA-FS-A1ZH-06	7.0948	high	1.6602	low	33.2	1
TCGA-FS-A1ZJ-06	2.8344	low	9.4359	low	48.0333	1
TCGA-FS-A1ZK-06	5.8287	low	12.4807	high	24.2667	1
TCGA-FS-A1ZM-06	5.7207	low	3.8666	low	102.667	0
TCGA-FS-A1ZN-01	9.4333	high	11.357	high	24.3333	1
TCGA-FS-A1ZP-06	5.7041	low	11.3481	high	75.7667	1
TCGA-FS-A1ZQ-06	6.0251	high	11.8034	high	120	1
TCGA-FS-A1ZR-06	6.4081	high	10.2853	low	11.5667	1
TCGA-FS-A1ZS-06	3.6639	low	1.442	low	120	0
TCGA-FS-A1ZT-06	3.042	low	11.035	high	53.9	0
TCGA-FS-A1ZU-06	3.252	low	7.1482	low	26.9333	1
TCGA-FS-A1ZW-06	7.6388	high	6.5081	low	50.1667	0
TCGA-FS-A1ZY-06	4.0978	low	11.7547	high	27.4667	1
TCGA-FS-A1ZZ-06	0.3396	low	10.4977	high	27.4	1
TCGA-FS-A4F0-06	0	low	10.7857	high	78.9	0
TCGA-FS-A4F4-06	6.5049	high	10.9668	high	67.6	1
TCGA-FS-A4F5-06	1.3601	low	5.2562	low	29.1333	1
TCGA-FS-A4F8-06	2.4683	low	8.5157	low	120	1
TCGA-FS-A4FB-06	6.1571	high	11.0272	high	27.1	1
TCGA-FS-A4FD-06	2.6524	low	9.1644	low	78.9667	0
TCGA-FW-A3R5-06	2.1978	low	11.6234	high	23.2333	0
TCGA-FW-A3TU-06	1.0196	low	7.8083	low	13.7	0
TCGA-FW-A3TV-06	7.8184	high	4.7284	low	21.3333	0
TCGA-GF-A2C7-01	1.0817	low	3.8478	low	10.0333	0
TCGA-GF-A3OT-06	6.0029	high	5.0252	low	7.33333	0
TCGA-GF-A4EO-06	8.2081	high	7.8874	low	35.6667	1
TCGA-GF-A769-01	6.5855	high	0.5957	low	77.4667	1
TCGA-GN-A262-06	7.298	high	10.9576	high	120	0
TCGA-GN-A263-01	2.4366	low	13.4494	high	15.5667	1
TCGA-GN-A264-06	1.6884	low	10.7898	high	119.567	1
TCGA-GN-A265-06	5.1195	low	2.0609	low	85.9	0
TCGA-GN-A266-06	3.3375	low	6.3047	low	10.2667	1
TCGA-GN-A267-06	1.5993	low	10.324	high	65.3333	1
TCGA-GN-A268-06	1.6766	low	12.158	high	63.6667	1
TCGA-GN-A26A-06	8.2988	high	2.2635	low	32.9333	1
TCGA-GN-A26C-01	0.3065	low	1.8012	low	27.3667	1
TCGA-GN-A26D-06	8.595	high	11.5797	high	40.1333	0
TCGA-GN-A4U3-06	7.6936	high	7.5604	low	120	0
TCGA-GN-A4U4-06	6.2989	high	8.7139	low	39.9	0
TCGA-GN-A4U5-01	8.4172	high	9.9431	low	38.5333	0
TCGA-GN-A4U7-06	6.9151	high	13.9766	high	10.5667	1
TCGA-GN-A4U8-06	8.9098	high	10.241	low	49.5667	0
TCGA-GN-A4U9-06	3.9438	low	1.9992	low	22.4333	1
TCGA-GN-A8LK-06	6.2406	high	12.6826	high	50.8	1
TCGA-GN-A8LL-06	0.4873	low	13.7655	high	21.6667	1
TCGA-GN-A8LN-01	7.4481	high	8.6502	low	20.1	0
TCGA-GN-A9SD-06	6.0271	high	10.6161	high	60.2333	1
TCGA-HR-A2OH-06	6.9023	high	10.8089	high	66.8	1
TCGA-HR-A5NC-01	6.4678	high	12.9605	high	33.3333	0
TCGA-IH-A3EA-01	1.3322	low	9.3514	low	17.4667	0
TCGA-LH-A9QB-06	6.2461	high	4.1308	low	120	0
TCGA-OD-A75X-06	2.3063	low	10.299	low	120	1
TCGA-QB-A6FS-06	7.8915	high	12.026	high	7.33333	0
TCGA-QB-AA9O-06	2.6281	low	8.409	low	18.3	1
TCGA-W3-A824-06	6.9493	high	13.5816	high	120	0
TCGA-W3-A825-06	7.0678	high	2.1388	low	63.9	1
TCGA-W3-A828-06	8.4432	high	1.6678	low	120	1
TCGA-W3-AA1O-06	3.5378	low	13.6331	high	4.06667	1
TCGA-W3-AA1Q-06	2.2734	low	11.5302	high	70.0333	1
TCGA-W3-AA1R-06	5.3254	low	12.3336	high	112.633	1
TCGA-W3-AA1V-06	3.5906	low	2.7967	low	42.6667	1
TCGA-W3-AA1W-06	1.2497	low	13.562	high	120	0
TCGA-W3-AA21-06	4.8886	low	11.2795	high	106.5	1
TCGA-WE-A8JZ-06	5.0257	low	9.8866	low	24.3667	0
TCGA-WE-A8K1-06	8.1052	high	12.0501	high	49.7333	0
TCGA-WE-A8K5-06	4.0758	low	12.5042	high	55.1333	0
TCGA-WE-A8K6-06	8.5921	high	4.3742	low	16.2	0
TCGA-WE-A8ZM-06	7.0397	high	5.6644	low	100.267	0
TCGA-WE-A8ZN-06	7.5261	high	11.3717	high	59.8	0
TCGA-WE-A8ZO-06	0.6803	low	10.8108	high	68.5667	0
TCGA-WE-A8ZQ-06	8.241	high	5.345	low	60.6	0
TCGA-WE-A8ZR-06	6.5964	high	12.5064	high	9.13333	1
TCGA-WE-A8ZT-06	10.3841	high	10.8246	high	11.9667	0
TCGA-WE-A8ZY-06	6.1987	high	12.7289	high	50.2	1
TCGA-WE-AA9Y-06	5.9083	low	7.9319	low	12.3333	0
TCGA-WE-AAA0-06	8.2685	high	12.7807	high	35.5	0
TCGA-WE-AAA3-06	4.931	low	13.7487	high	20	0
TCGA-WE-AAA4-06	6.7904	high	11.5811	high	22.6	0
TCGA-YD-A9TA-06	7.6216	high	1.1699	low	49.8667	0
TCGA-YG-AA3N-01	2.9189	low	14.2225	high	10.2	0
TCGA-YG-AA3O-06	1.6717	low	12.685	high	38.4667	1
TCGA-YG-AA3P-06	0	low	7.9435	low	14.6333	0
TCGA-Z2-A8RT-06	4.9874	low	12.1403	high	27.9667	0
TCGA-Z2-AA3S-06	4.9321	low	12.0561	high	98.3333	0
TCGA-Z2-AA3V-06	6.1331	high	13.3093	high	16.2	0
