# Supplementary material for: Loss of miR-204 expression is a key event in melanoma
Source: Mol Cancer. 2018 Mar 9;17:71. doi: 10.1186/s12943-018-0819-8 (PMC5844115; doi:10.1186/s12943-018-0819-8)
Supplement: Supplementary file 10 — Table S4. miRNAs and MITF in the most frequent somatic mutations patterns of melanoma (TCGA cohort). (XLSX 9 kb) [file 12943_2018_819_MOESM10_ESM.xlsx]

## Sheet: Foglio1
Additional Table 4. miRNAs and MITF in the most frequent somatic mutations patterns of melanoma (TCGA cohort).
Median expression levels (log2 RPM) in mutation pattern groups. Bold starred are the significant miRNAs after pairwise comparisons using t-tests, with pooled standard deviations (Holm adjusted P < 0.05)
Mutation patterns	miR-204	miR-211	miR-203	miR-205	MITF
WT (n=29)	3.4*	11.1	6.3	1.3	12.5
NF1 (n=18)	6.4	10.7	6.2	0.9	12.4
NRAS only (n=37)	3.5*	9.6	5.5	0.9	12.7
NRAS others (n=42)	6.7	10.1	5.6	0.7	12.7
BRAF only (n=57)	6.5	10.2	5.2	0.5	12.4
BRAF/CDKN2A (n=59)	7.3	5.5*	5.4	0.6	11.9
other mutations (n=32)	5.8	11.6	5.4	0.7	12.8
overall (n=274)	6.1	9.9	5.5	0.7	12.4
*WT: BRAF wt , NRAS wt , NF1 wt, no CCND1 amplification, CDKN2A wild type and no CDKN2A deletion.
