# Supplementary material for: Loss of miR-204 expression is a key event in melanoma
Source: Mol Cancer. 2018 Mar 9;17:71. doi: 10.1186/s12943-018-0819-8 (PMC5844115; doi:10.1186/s12943-018-0819-8)
Supplement: Supplementary file 11 — Table S5.. Multivariate Cox regression with all the mutational classes took in account for the genomic classification. Table S6. Multivariate Cox regression. (XLSX 13 kb) [file 12943_2018_819_MOESM11_ESM.xlsx]

## Sheet: 5_Mutational Classes
Additional Table 5. Multivariate Cox regression with all the mutational classes took in account for the genomic classification.
		B coefficients	SE	Wald	P-values	Hazard Ratio	IC 95.0% for OR
							Lower Bound	Upper Bound
Step 1	m204_median	-0.455	0.185	6.059	0.014	0.634	0.442	0.911
	m211_median	0.078	0.092	0.728	0.394	1.081	0.903	1.295
	NRAS only	-0.374	0.334	1.253	0.263	0.688	0.357	1.324
	WT	0.392	0.374	1.093	0.296	1.479	0.71	3.082
	BRAF CDKN2A	-0.336	0.312	1.161	0.281	0.715	0.388	1.317
	BRAF only	-0.381	0.309	1.519	0.218	0.683	0.373	1.252
	NF1 only	-0.217	0.392	0.307	0.58	0.805	0.373	1.735
	NRAS others	-0.03	0.306	0.01	0.922	0.97	0.532	1.769
	other	a	a	a	a	a	a	a
Step 3	m204_median	-0.455	0.185	6.054	0.014	0.635	0.442	0.912
	m211_median	0.08	0.091	0.772	0.38	1.083	0.907	1.294
	NRAS only	-0.356	0.281	1.609	0.205	0.7	0.404	1.214
	WT	0.374	0.331	1.276	0.259	1.454	0.759	2.784
	BRAF CDKN2A	-0.317	0.247	1.647	0.199	0.728	0.449	1.182
	BRAF only	-0.363	0.251	2.095	0.148	0.695	0.425	1.137
	NF1_only	-0.2	0.352	0.323	0.57	0.819	0.411	1.631
Step 4	m204_median	-0.461	0.185	6.229	0.013	0.631	0.439	0.906
	m211_median	0.077	0.091	0.716	0.397	1.08	0.904	1.29
	NRAS only	-0.32	0.275	1.355	0.244	0.726	0.424	1.244
	WT	0.336	0.326	1.066	0.302	1.4	0.739	2.65
	BRAF CDKN2A	-0.28	0.24	1.364	0.243	0.756	0.472	1.209
	BRAF only	-0.325	0.243	1.783	0.182	0.723	0.449	1.164
Step 5	m204_median	-0.469	0.185	6.462	0.011	0.626	0.436	0.898
	NRAS only	-0.343	0.273	1.573	0.21	0.71	0.415	1.213
	WT	0.323	0.326	0.985	0.321	1.381	0.73	2.615
	BRAF CDKN2A	-0.347	0.226	2.348	0.125	0.707	0.454	1.101
	BRAF only	-0.347	0.242	2.069	0.15	0.706	0.44	1.134
Step 6	m204_median	-0.428	0.181	5.578	0.018	0.652	0.457	0.93
	NRAS only	-0.262	0.263	0.992	0.319	0.769	0.459	1.289
	BRAF CDKN2A	-0.291	0.221	1.732	0.188	0.747	0.484	1.153
	BRAF only	-0.287	0.236	1.48	0.224	0.751	0.473	1.192
Step 7	m204_median	-0.38	0.176	4.63	0.031	0.684	0.484	0.967
	BRAF CDKN2A	-0.242	0.218	1.236	0.266	0.785	0.512	1.203
	BRAF only	-0.231	0.231	1.005	0.316	0.793	0.505	1.247
Step 8	m204_median	-0.413	0.173	5.674	0.017	0.662	0.471	0.929
	BRAF CDKN2A	-0.175	0.208	0.706	0.401	0.839	0.558	1.263
Step 9	m204_median	-0.45	0.168	7.168	0.007	0.638	0.459	0.886
	a The degree of freedom has been reduced by the presence of constant or linearly dependent covariates

## Sheet: 6_BRAF NRAS
Additional Table 6. Multivariate Cox regression
		B	SE	Wald	P-values	Hazard Ratio	IC 95.0% for OR
							Lower Bound	Upper Bound
Step 1	m204_median	-0.373	0.177	4.454	0.035	0.689	0.487	0.974
	m211_median	0.079	0.09	0.782	0.377	1.083	0.908	1.291
	BRAF	-0.096	0.111	0.749	0.387	0.908	0.73	1.13
	NRAS	-0.001	0.11	0	0.992	0.999	0.805	1.24
Step 2	m204_median	-0.373	0.176	4.511	0.034	0.689	0.488	0.972
	m211_median	0.08	0.088	0.817	0.366	1.083	0.911	1.287
	BRAF	-0.096	0.093	1.059	0.303	0.909	0.757	1.09
Step 3	m204_median	-0.38	0.176	4.673	0.031	0.684	0.484	0.965
	BRAF	-0.119	0.09	1.748	0.186	0.888	0.745	1.059
Step 4	m204_median	-0.45	0.168	7.168	0.007	0.638	0.459	0.886
