# Supplementary material for: Loss of miR-204 expression is a key event in melanoma
Source: Mol Cancer. 2018 Mar 9;17:71. doi: 10.1186/s12943-018-0819-8 (PMC5844115; doi:10.1186/s12943-018-0819-8)
Supplement: Supplementary file 12 — Table S7. The mutations and miR inhibition for each of the cell lines used in the in vitro experiments. (XLSX 9 kb) [file 12943_2018_819_MOESM12_ESM.xlsx]

## Sheet: Foglio1
Additional Table 7. The mutations and miR inhibition for each of the cell lines used in the in vitro experiments
	BRAF V600E	NRAS Q61R	CDKN2A (CNV & Mutations)	TP53	miR-204 inihbition	miR-211 inihbition
Me-1007	WT	WT	nd	nd	yes	yes
VAG	WT	WT	nd	nd	yes	yes
COLO38	MUT	WT	WT	WT	no	yes
MDA-MB-435	MUT	WT	SPLICING MUT	mut	yes	no
G-361	MUT	WT	HOMO DEL	WT	no	no
Mutations are obtained from the COSMIC database.
Metastatic melanoma - derived cell lines (VAG, Me-1007J) were established and phenotypically characterized at the Immunology Laboratory, National Cancer Institute Regina Elena of Rome, Italy.
