# Supplementary material for: Loss of miR-204 expression is a key event in melanoma
Source: Mol Cancer. 2018 Mar 9;17:71. doi: 10.1186/s12943-018-0819-8 (PMC5844115; doi:10.1186/s12943-018-0819-8)
Supplement: Supplementary file 14 — Table S8. The predicted targets for miR-204 and miR-211: common and miR-specific targets. (XLSX 96 kb) [file 12943_2018_819_MOESM14_ESM.xlsx]

## Sheet: miR204 miR211  targets
Additional Table 8. The predicted targets for miR-204 and miR-211: common and miR-specific targets.
Common	miR-211 specific	miR-204 specific		Miranda predicted targets reported at microrna.org (MiRanda was developed at the Computational Biology Center of Memorial Sloan-Kettering Cancer Center.)
A2BP1	ABCE1	ATF
A4GNT	ADAMTS19	ACADSB
AACS	ADCK4	ACRC
AADACL3	ADH4	ADAM19
AASDH	ADIPOR2	AMFR
AASDHPPT	ADORA2B	ANXA2P3
ABCA13	AGPS	AP1G1
ABCA17P	ALAD	ARF5
ABCA6	ANKRD50	ARL6IP1
ABCB11	AP4B1	ASPHD1
ABCB6	AP4E1	ATF1
ABCC1	APLP2	ATF7
ABCC13	APOBEC3B	ATG4A
ABCC6P1	ARFGAP3	ATP6V1A
ABCG8	ARHGAP17	ATP9A
ABHD13	ARHGAP24	ATXN7L2
ABI2	ARL1	B4GALT4
ACAD8	ASF1A	BAG4
ACAD9	ATP5F1	BAGE2
ACADL	ATPAF1	BAGE5
ACAT1	B4GALT6	BVES
ACBD5	BDP1	C10orf26
ACBD7	BEND2	C10orf32
ACCN2	BEND3	C10orf96
ACO1	BEST1	C14orf181
ACOXL	BHLHE40	C15orf21
ACSL1	BLMH	C17orf80
ACSL4	BNIP2	C19orf41
ACSM2A	BTN3A3	C1orf130
ACSM2B	C11orf88	C1orf150
ACSS2	C12orf43	C20orf123
ACVR1C	C12orf66	C21orf59
ADAL	C14orf101	C22orf46
ADAM12	C14orf142	C2orf55
ADAM17	C14orf25	C3orf43
ADAM18	C14orf53	C3orf47
ADAM33	C1orf26	C7
ADAM5P	C20orf11	C7orf54
ADAMTS18	C22orf30	CALR
ADAMTS3	C2orf24	CAST
ADAMTS5	C2orf56	CBLB
ADAMTS9	C4orf31	CCDC125
ADAP2	C8orf38	CCDC56
ADCY1	CACNA1D	CDC27
ADCY2	CAPN6	CDKN1C
ADCY6	CARD16	CDKN2BAS
ADD2	CASC2	CEP57
ADD3	CASKIN2	CFLAR
ADH5	CCDC147	CLEC4M
ADH6	CCDC18	CLEC7A
ADHFE1	CCDC90B	CNNM3
ADNP2	CCR7	CNP
ADO	CD207	COQ5
ADORA2A	CDC73	CRTAM
ADRA1A	CDYL	CUL2
ADRB1	CELA2B	CXorf22
AEBP2	CLDN23	DAOA
AEN	CMTM6	DECR2
AES	CNTLN	DENND2D
AFAP1	COMMD4	DLD
AFF1	CPSF6	DNASE1L1
AFG3L1	CREBBP	DSPP
AFM	CREBZF	EBF4
AGAP3	CSMD2	EP400NL
AGBL1	CWC27	ERP29
AGBL4	DCLK1	EXOC3
AGFG1	DDI1	FAM114A2
AGGF1	DDX12	FAM115A
AGK	DDX28	FAM43A
AGPAT4	DDX3X	FAM66E
AGPAT9	DISC1	FAM83C
AHCTF1	DRAM1	FANCL
AHCY	DTWD1	FLAD1
AHCYL1	DYRK3	FLJ31104
AHNAK	EARS2	FLJ35776
AHR	EGFR	FLJ41350
AHSA2	EGR3	FLT4
AIF1	ELAVL4	FOXN3
AK2	ELP3	FTSJD1
AK3L1	ELP4	GABRB1
AKAP1	EPHA10	GIMAP7
AKAP2	ERCC4	GLYAT
AKAP5	ERI1	GNA13
AKAP6	EYA4	GNB1
AKAP7	FAM110B	GOLGA7
AKAP8	FAM150B	GPIHBP1
AKIRIN1	FAM161A	H3F3A
ALCAM	FCHO2	H3F3B
ALDH1A2	FCHSD2	HADHB
ALDH5A1	FGF9	HCP5
ALG6	FHL5	HIVEP2
ALG9	FLJ77644	HLA-DOA
ALKBH1	FOXN2	HMGXB4
ALKBH5	FXR2	HOXB3
ALPI	FZD7	KATNAL2
ALPK1	GALNT1	KCNJ3
ALPL	GEN1	KDM6B
ALS2	GLS	KIAA0664P3
ALS2CR4	GNB4	KIAA1704
ALS2CR8	GOSR2	KIAA1712
AMACR	GPATCH2	KL
AMIGO2	GPD2	KU-MEL-3
AMMECR1L	GTPBP4	LARS2
AMOT	HKR1	LHX6
AMPD2	HLA-DPA1	LIMK2
ANGPT1	HLA-DQB1	LMNB1
ANGPTL1	HLA-F	LMO2
ANGPTL2	HLA-G	LOC100128682
ANGPTL5	HLA-J	LOC147804
ANK3	HPRT1	LOC150197
ANKAR	IDO2	LOC162632
ANKFY1	IL16	LOC285419
ANKH	IL1F5	LOC388428
ANKMY1	IQGAP3	LOC401164
ANKMY2	IRF2BP2	LOC402377
ANKRD10	ISL1	LOC645431
ANKRD12	ITGB3	LRIG3
ANKRD13A	KDM5A	LRRC41
ANKRD13C	KIAA0586	MAT2A
ANKRD19	KIAA0913	MBD5
ANKRD20A5	KIAA1468	ME1
ANKRD27	KIAA1586	MEX3D
ANKRD29	KIF3B	MIPOL1
ANKRD34A	KLHL18	MKRN2
ANKRD44	KLRG2	MLLT10
ANKRD56	KRCC1	MTM1
ANKRD57	LAMP3	MTR
ANKRD6	LANCL3	MYL6
ANKRD62	LMBR1L	MYO18B
ANKS1B	LOC100128590	N6AMT1
ANKS6	LOC100192379	NCRNA00171
ANO4	LOC200726	NETO1
ANO5	LOC284661	NPTN
ANO6	LOC284898	NSUN7
ANXA11	LOC389043	NUDT16
ANXA4	LOC401127	ODZ2
ANXA7	LRCH1	P2RY14
AOX2P	LRP2BP	PABPC1L2A
AP1S1	LRRC37B2	PABPC1L2B
AP1S2	LRRTM4	PABPN1
AP1S3	LSM11	PANK2
AP2A2	LSM2	PDCD2
AP3M1	LY75	PFKFB2
AP3M2	MACC1	PHF11
APH1A	MAML3	PHF20L1
APH1B	MBNL2	PHF23
APOC1P1	MDN1	PLA2G12A
APOC3	MEGF11	PLP1
APOL6	MFAP1	POTEG
AQP1	MGP	PPFIBP1
AQP4	MICAL2	PPP2R5C
ARAP2	MRP63	PPP3CA
ARCN1	MS4A7	PTGDS
AREG	MST1P9	RAB15
ARFIP1	MTA1	RAB6A
ARHGAP1	MUM1	RAD51C
ARHGAP10	MVK	RAP2A
ARHGAP19	NAE1	RDH10
ARHGAP26	NMI	RDH16
ARHGAP29	NOTCH2NL	REEP2
ARHGAP30	NOX5	RIC8B
ARHGAP5	NTNG1	RNASE6
ARHGAP6	NUCKS1	RNF220
ARHGEF10	OCIAD1	RORA
ARHGEF33	OPN1MW	RPS6KB1
ARHGEF37	OPN4	RTN4IP1
ARHGEF5	PABPC1	S100PBP
ARHGEF6	PCM1	SCUBE3
ARID1A	PCYT1A	SEC23IP
ARID1B	PDE12	SEMA3C
ARID2	PGM2L1	SGK1
ARID3B	PIK3CG	SH3RF2
ARID4A	PIK3R1	SHROOM3
ARL10	PLK1S1	SLC25A20
ARL11	PPM1M	SLC4A1
ARL17A	PPP1R12C	SLC7A11
ARL17B	PPP1R8	SLCO1B3
ARL4C	PROM1	SP3
ARL5A	PWP1	SRCIN1
ARL5B	RBM26	SSBP3
ARL6	RERE	STON1
ARL6IP5	RIF1	SYCE1L
ARL8B	RNASET2	SYNPO
ARMC8	RNF139	SYPL2
ARMCX2	ROCK1	SYTL2
ARMCX4	ROD1	TAF1
ARPC1B	RPL11	TBC1D3C
ARPC5L	RPL13AP3	TBC1D3F
ARPP21	SBDSP1	TBC1D3H
ARSK	SEMA3A	TBL1XR1
ARX	SEPT11	TCEA3
ASAM	SFRS13A	TCEB3
ASB13	SFXN3	TDRD1
ASCC3	SI	TIGD4
ASPH	SLC22A25	TMEM161B
ASRGL1	SLC35F1	TMEM167A
ATAD2B	SLITRK3	TMEM178
ATF2	SNORA15	TMEM188
ATF7IP	SNRNP48	TMEM43
ATG10	SNRPA1	TMEM47
ATG12	SPAST	TMIE
ATG3	SQLE	TNFSF12-TNFSF13
ATG4D	SRP9	TNFSF13
ATG7	STK33	TNPO3
ATG9A	STOM	TOP2B
ATM	STRADA	TPP1
ATP10B	SYNGAP1	TRNT1
ATP11C	TARSL2	TRUB1
ATP13A4	TET3	TTTY4B
ATP1B4	THBS4	UBE2V2
ATP2B1	TMED5	UBR2
ATP2B4	TMED8	USP38
ATP5C1	TMEM106A	USP9X
ATP5G3	TMEM144	VCP
ATP6AP2	TMEM203	WTAP
ATP6V0E2	TMEM8A	XG
ATP6V1B1	TNXA	ZCCHC12
ATP6V1C1	TNXB	ZMYM4
ATP6V1C2	TRIM63	ZNF468
ATP6V1H	TSPYL6	ZNF507
ATP8A1	TTTY6B
ATP8A2	UCA1
ATP8B1	UNC5B
ATP8B4	USP5
ATP9B	VTCN1
ATR	WBP5
ATRN	WDR67
ATRX	WDR69
ATXN1	WNT9B
ATXN2	XPNPEP2
ATXN7L1	XRRA1
ATXN7L3B	YEATS2
AUH	ZBTB5
AUP1	ZFP3
AUTS2	ZKSCAN5
AXIN2	ZNF146
B3GALNT2	ZNF189
B3GAT1	ZNF337
B3GNT1	ZNF503
B3GNT5
B3GNT7
B4GALNT2
BAG3
BAT1
BAT2
BAZ1B
BAZ2A
BAZ2B
BBS12
BBS2
BBS4
BBS7
BBS9
BC036928
BCAP29
BCL11B
BCL2
BCL2L2
BCL9
BCL9L
BCMO1
BDNF
BEAN
BEND6
BEST3
BET1
BEYLA
BHLHE22
BHMT
BIN1
BIRC2
BIRC6
BLZF1
BMP2K
BMP8A
BMPR1A
BNC2
BOC
BOD1L
BOD1P
BPGM
BPHL
BPIL2
BPY2
BRCA2
BRCC3
BRD4
BRIX1
BRPF3
BRWD1
BSDC1
BTAF1
BTBD1
BTBD16
BTBD7
BTC
BTN1A1
BTN2A2
BTNL9
BTRC
BZRAP1
C10orf108
C10orf11
C10orf25
C10orf28
C10orf4
C10orf44
C10orf68
C10orf82
C11orf30
C11orf45
C11orf57
C11orf74
C11orf75
C11orf76
C11orf82
C12orf12
C12orf23
C12orf24
C12orf29
C12orf41
C12orf48
C12orf55
C12orf75
C13orf1
C13orf23
C13orf26
C13orf31
C13orf34
C13orf38
C14orf118
C14orf126
C14orf135
C14orf143
C14orf159
C14orf184
C14orf28
C14orf39
C14orf41
C14orf43
C14orf72
C15orf27
C15orf29
C15orf41
C15orf52
C16orf62
C16orf63
C16orf72
C17orf108
C17orf39
C17orf48
C17orf58
C17orf59
C17orf63
C17orf64
C17orf87
C17orf99
C18orf22
C18orf26
C18orf8
C19orf30
C19orf42
C19orf50
C19orf55
C19orf66
C1orf109
C1orf110
C1orf112
C1orf113
C1orf115
C1orf120
C1orf125
C1orf128
C1orf141
C1orf144
C1orf168
C1orf173
C1orf185
C1orf211
C1orf216
C1orf220
C1orf43
C1orf55
C1orf56
C1orf70
C1orf84
C1orf9
C1QTNF3
C1QTNF7
C1RL
C20orf177
C20orf194
C20orf202
C20orf26
C20orf30
C20orf7
C21orf128
C21orf33
C21orf34
C21orf63
C21orf82
C21orf94
C22orf13
C22orf27
C22orf28
C2CD2
C2orf14
C2orf58
C2orf64
C2orf68
C2orf69
C2orf7
C2orf74
C2orf88
C2orf90
C3orf15
C3orf19
C3orf22
C3orf34
C3orf35
C3orf45
C3orf62
C3orf64
C3orf72
C3orf74
C3P1
C4orf29
C4orf35
C4orf39
C4orf43
C4orf46
C5
C5orf22
C5orf35
C5orf40
C5orf43
C6orf122
C6orf134
C6orf164
C6orf165
C6orf167
C6orf201
C6orf217
C6orf221
C6orf26
C6orf57
C6orf97
C7orf33
C7orf41
C7orf42
C7orf53
C7orf63
C8orf12
C8orf22
C8orf31
C8orf37
C8orf55
C8orf68
C8orf81
C8orf83
C8orf86
C9
C9orf100
C9orf102
C9orf122
C9orf128
C9orf170
C9orf3
C9orf40
C9orf6
C9orf68
C9orf72
C9orf93
CA11
CA12
CA5B
CACNA1E
CACNA1I
CACNA2D3
CACNB2
CACNB4
CADM1
CADM4
CAGE1
CALCRL
CALD1
CALML4
CAMK1
CAMK2D
CAMTA1
CAP2
CAPN13
CAPN14
CAPRIN1
CAPS2
CARD14
CARTPT
CASC3
CASC4
CASK
CASP1
CASP8
CASP9
CASS4
CATSPER2
CBFA2T2
CBFA2T3
CBFB
CBWD5
CBX1
CC2D2A
CCAR1
CCDC103
CCDC109A
CCDC120
CCDC122
CCDC141
CCDC144A
CCDC144B
CCDC158
CCDC25
CCDC30
CCDC36
CCDC40
CCDC43
CCDC45
CCDC6
CCDC63
CCDC66
CCDC67
CCDC7
CCDC73
CCDC76
CCDC8
CCDC82
CCDC84
CCDC85A
CCDC85C
CCDC91
CCDC99
CCNA2
CCND2
CCNDBP1
CCNH
CCNI2
CCNJ
CCNL2
CCNT2
CCNY
CCPG1
CCR10
CCR2
CCR5
CCR9
CCRL2
CCT5
CCT6P1
CCT6P3
CD163
CD200
CD226
CD28
CD300A
CD300LF
CD36
CD37
CD44
CD5
CD72
CD80
CD8B
CDADC1
CDC14A
CDC23
CDC25B
CDC42
CDC42SE2
CDC7
CDH11
CDH13
CDH19
CDH2
CDH4
CDH8
CDK1
CDK12
CDK13
CDK14
CDK5R2
CDK5RAP1
CDK5RAP2
CDKAL1
CDKN2AIP
CDS2
CDV3
CDX1
CEACAM21
CEACAM4
CEACAM6
CELF1
CELF2
CELF4
CELSR3
CENPA
CENPL
CENPW
CEP192
CEP350
CEP68
CEP78
CEP97
CES1
CES2
CFL2
CHCHD5
CHD5
CHD6
CHD8
CHEK1
CHGA
CHML
CHMP7
CHN2
CHORDC1
CHP
CHPF
CHRDL1
CHRFAM7A
CHRM2
CHRM3
CHRM5
CHSY1
CHURC1
CIAO1
CIDEC
CIITA
CKAP2
CLCA2
CLCA3P
CLCN3
CLCN4
CLDN1
CLDN19
CLDN20
CLEC12B
CLEC18A
CLEC18C
CLEC2B
CLEC5A
CLINT1
CLIP1
CLIP4
CLLU1
CLNK
CLPX
CLRN1OS
CLTC
CLU
CLVS1
CMBL
CMKLR1
CNGB1
CNGB3
CNKSR2
CNKSR3
CNOT1
CNOT10
CNOT4
CNST
CNTD1
CNTNAP2
CNTNAP3B
COCH
COG3
COG5
COL14A1
COL16A1
COL17A1
COL25A1
COL3A1
COL4A5
COL5A3
COL6A6
COMMD7
COPB2
COPG
COQ3
CORO1C
CORO2A
COX10
COX4NB
COX5A
CP110
CPD
CPEB4
CPNE8
CPOX
CPPED1
CPSF2
CPSF4
CPXM2
CR1
CRAT
CRB1
CREB1
CREB3L2
CREB3L4
CREB5
CREBL2
CRHBP
CRHR2
CRISP1
CRISP3
CRKL
CROT
CRYZL1
CSAD
CSF2RB
CSGALNACT2
CSNK1D
CSPP1
CSRNP2
CSRP1
CT62
CTDSP2
CTDSPL
CTDSPL2
CTNNBIP1
CTNNBL1
CTSL2
CTSS
CTXN2
CUL3
CUL4B
CUL5
CUX1
CWC22
CWF19L1
CXCL1
CXCL14
CXCL16
CXCL9
CXCR4
CXorf36
CXorf41
CXorf48
CXorf57
CXorf58
CYB5B
CYB5D1
CYBB
CYBRD1
CYCSP52
CYGB
CYHR1
CYLC2
CYLD
CYMP
CYP1B1
CYP27A1
CYP27C1
CYP2C18
CYP2J2
CYP46A1
CYP4F11
CYP4V2
CYP4X1
CYTH2
CYTSA
D4S234E
DACH1
DAG1
DAPK1
DAPP1
DAZ2
DAZ3
DAZ4
DAZL
DBC1
DBH
DBI
DCAF11
DCAF16
DCAF17
DCAF4L1
DCAF4L2
DCAF5
DCAF8
DCLK3
DCUN1D3
DCUN1D4
DDB2
DDIT4L
DDX11
DDX18
DDX31
DDX3Y
DDX46
DDX50
DDX55
DDX60
2017-12-01
DECR1
DEDD2
DEFB119
DEFB132
DEGS1
DENND2A
DENND3
DENND4B
DENND5A
DENR
DEPDC5
DEPDC7
DERA
DGCR5
DGCR9
DGKE
DGKG
DHCR24
DHFRL1
DHH
DHRS9
DHX37
DHX38
DHX8
DIAPH2
DICER1
DIDO1
DIP2C
DIS3
DIXDC1
DKFZp686D0853
DKK2
DLEU1
DLG1
DLG2
DLG3
DLG4
DLG5
DLST
DLX2
DLX6
DMC1
DMD
DMGDH
DMRT2
DMRTA2
DMTF1
DNA2
DNAJB1
DNAJB14
DNAJB4
DNAJB5
DNAJC10
DNAJC13
DNAJC21
DNAJC5B
DNAJC7
DNASE1
DNHD1
DNM1L
DNM2
DNMBP
DNMT3A
DOCK2
DOCK5
DOCK8
DPCR1
DPF1
DPH5
DPP10
DPP4
DPY19L2
DPY19L2P1
DPY19L2P4
DPYSL3
DR1
DRAP1
DRD1
DSC2
DSC3
DSCR8
DSE
DSEL
DSG1
DSG3
DTHD1
DTNA
DTX1
DUS4L
DUSP14
DUSP19
DUSP21
DUSP3
DUSP4
DUSP6
DVL3
DYDC1
DYDC2
DYM
DYNC1I2
DYNC2H1
DYNLRB2
DYRK1A
DZIP3
EAF1
EBF1
ECE2
EDEM1
EDNRA
EEF1DP3
EEF1E1
EEPD1
EFEMP2
EFHA2
EFNA5
EFNB2
EFNB3
EGR1
EHF
EIF2A
EIF2AK3
EIF2C4
EIF3E
EIF4B
EIF4E2
ELAC1
ELAVL3
ELF2
ELF5
ELL2
ELMO1
ELMOD1
ELMOD3
ELOVL4
ELOVL5
ELOVL6
ELOVL7
ELTD1
EMCN
EML5
EMP1
EMR3
EN1
ENC1
ENDOD1
ENDOU
ENOX2
ENPP3
ENTHD1
ENTPD5
EP300
EPB41
EPB41L4A
EPC2
EPCAM
EPDR1
EPHA1
EPHA4
EPHA5
EPHA7
EPHB1
EPHB2
EPHB6
EPS15
ERAP1
ERBB2IP
ERBB3
ERC2
ERCC3
ERGIC1
ERLIN2
ERO1LB
ERP44
ESCO1
ESCO2
ESD
ESRP1
ESRRG
ESYT2
ESYT3
ETF1
ETV4
ETV5
ETV6
EVC2
EVI2A
EVI5
EVPLL
EXOC4
EXOC8
EXOG
EXOSC2
EXOSC9
EYS
EZR
F2R
FABP4
FADS6
FAH
FAIM
FAM104A
FAM107B
FAM10A4
FAM117B
FAM120A
FAM122B
FAM123A
FAM123B
FAM124B
FAM125B
FAM126A
FAM134B
FAM136A
FAM138B
FAM138C
FAM138E
FAM13A
FAM13C
FAM149A
FAM153A
FAM153C
FAM155A
FAM155B
FAM160A2
FAM168B
FAM169A
FAM175A
FAM175B
FAM177A1
FAM177B
FAM178A
FAM186A
FAM190A
FAM190B
FAM192A
FAM193A
FAM195A
FAM198A
FAM200A
FAM200B
FAM23A
FAM23B
FAM26E
FAM35B
FAM35B2
FAM38B
FAM3B
FAM46A
FAM49B
FAM53C
FAM54B
FAM55C
FAM65C
FAM66C
FAM66D
FAM70A
FAM71F1
FAM72D
FAM73A
FAM74A1
FAM74A3
FAM83F
FAM84A
FAM85A
FAM86B1
FAM86B2
FAM90A1
FAM92A3
FAP
FARP1
FBN1
FBN2
FBXL17
FBXL3
FBXL5
FBXO11
FBXO36
FBXO40
FBXO42
FBXO45
FBXO5
FBXO9
FBXW11
FBXW2
FBXW4
FBXW7
FCAMR
FCGR1C
FCRL4
FER
FERMT1
FEZ1
FGD5
FGF1
FGF17
FGF18
FGF5
FGFR1
FGL2
FHAD1
FHOD3
FJX1
FKBP5
FKBP6
FKBP9
FLJ10357
FLJ11292
FLJ12825
FLJ22447
FLJ30838
FLJ34208
FLJ37307
FLJ37798
FLJ39639
FLJ40288
FLJ40330
FLJ41278
FLJ42200
FLJ42842
FLJ43315
FLJ44635
FLJ44881
FLJ46257
FLJ46361
FLNB
FLRT2
FLT1
FLT3
FLVCR1
FLVCR2
FMO5
FNBP4
FNDC3A
FNDC3B
FNIP1
FNTA
FOSB
FOXA1
FOXC1
FOXD4L4
FOXD4L5
FOXJ2
FOXK2
FOXO1
FOXP1
FOXP2
FRAS1
FRG1B
FRMD1
FRMD4A
FRMD5
FRS2
FRY
FRYL
FSD1L
FSHB
FSIP2
FSTL1
FSTL4
FTSJ1
FTSJ3
FUBP3
FUNDC2
FUT10
FXC1
FZD1
FZD4
G3BP2
G6PC2
GAA
GABARAPL2
GABBR2
GABRA1
GABRA2
GABRB3
GABRG1
GABRG2
GABRR1
GAD1
GADL1
GAL3ST3
GALK2
GALNT11
GALNT13
GALNT3
GALNT4
GALNT5
GALNTL4
GALR1
GAN
GANAB
GAP43
GAPVD1
GAS8
GATA3
GATA6
GATAD1
GATS
GBA
GBAP1
GBF1
GBGT1
GBP3
GBP5
GCC1
GCDH
GCET2
GCG
GCNT2
GCOM1
GDA
GDAP1
GDF10
GDF11
GDF6
GDF9
GDPD2
GET4
GFAP
GFER
GFM1
GGCT
GGNBP2
GGT7
GHITM
GIMAP8
GINS3
GJB3
GJC2
GLIPR1
GLIPR2
GLIS3
GLP1R
GLRB
GM2A
GMFB
GMPPA
GNA15
GNAT1
GNB3
GNG2
GNL2
GNRHR
GOLGA1
GOLGA3
GOLGA6A
GOLGA6B
GOLGA6D
GOLGA6L9
GOLPH3
GOLPH3L
GORAB
GOSR1
GP2
GPBP1
GPBP1L1
GPC3
GPC4
GPC6
GPD1L
GPKOW
GPM6A
GPN1
GPR109A
GPR109B
GPR111
GPR112
GPR116
GPR158
GPR161
GPR180
GPR19
GPR45
GPR52
GPR6
GPR83
GPR89A
GPR97
GPSM2
GPT2
GPX7
GRAMD1C
GRAP2
GREB1
GREM1
GRHL2
GRIA1
GRIA2
GRIA3
GRIA4
GRIK4
GRIN2B
GRIN3A
GRM1
GRM7
GRM8
GRPEL2
GRPR
GRTP1
GSC
GSPT1
GSTCD
GSTM3
GTDC1
GTF2F2
GTF2H1
GTF2H2B
GTF2H3
GTF2H4
GTF2IRD1
GTF3A
GTF3C1
GTPBP2
GTPBP8
GUCA1A
GUCA1B
GUCY1A3
GUF1
GUSBP1
GXYLT2
GYG2
GZF1
GZMH
H1F0
H2AFJ
H2AFV
H2AFY2
HABP4
HAO1
HAPLN1
HAS2
HBP1
HBS1L
HCFC2
HCG22
HCG27
HCK
HCN1
HDAC1
HDAC9
HDHD2
HEATR4
HEATR5A
HECTD2
HECW1
HELLS
HELZ
HEMK1
HEPHL1
HEXA
HEXIM1
HEY2
HEYL
HGSNAT
HHAT
HHEX
HIATL1
HIF1A
HINT2
HLA-DPB1
HLA-DQA1
HLA-L
HLCS
HLTF
HMBOX1
HMCN2
HMG20A
HMGA1
HMGA2
HMGB1
HMGB3
HMGCL
HMGCR
HMGN2
HMGN4
HMP19
HMX1
HMX2
HNRNPA1
HNRNPA2B1
HNRNPH2
HNRNPUL1
HNRPA1L-2
HOOK1
HOXA1
HOXA10
HOXA13
HOXA3
HOXB2
HOXB5
HOXB6
HOXB7
HOXC6
HOXC8
HOXD1
HOXD10
HOXD13
HP
HP1BP3
HPCA
HPGD
HPR
HPS3
HPS4
HRH4
HS2ST1
HS3ST2
HS6ST3
HSD17B2
HSF2BP
HSFX1
HSFY1
HSP90AB2P
HSPA12A
HSPA13
HSPB8
HSPH1
HYAL1
HYAL4
IBTK
ICA1
ICAM4
IDH1
IDI1
IDS
IER5L
IFI44
IFT80
IGF2BP2
IGF2R
IGSF6
IKBKAP
IKZF5
IL10
IL11
IL12A
IL12RB2
IL13RA1
IL17RE
IL18BP
IL1B
IL1F8
IL1R1
IL1RAP
IL1RL1
IL23A
IL2RA
IL7R
IMMP2L
IMPA2
IMPACT
IMPDH2
INADL
INHBA
INO80C
INPP4A
INSM1
INTS2
INTS6
INTS8
INTU
IP6K1
IP6K3
IPO11
IPO5
IPO7
IPO8
IQCH
IQCJ
IQSEC3
IRAK3
IRF4
IRF8
ISCA1
ISCA1P1
ISM1
ISOC1
ISX
ITGA11
ITGA2
ITGA6
ITPR1
JAK2
JAKMIP1
JARID2
JMJD1C
JPH2
JPH3
JPH4
JRKL
KALRN
KANK1
KANK2
KBTBD5
KBTBD7
KCNA1
KCNA3
KCNA4
KCNC2
KCND2
KCNG3
KCNH7
KCNH8
KCNIP3
KCNJ1
KCNJ14
KCNK1
KCNK2
KCNK6
KCNK9
KCNMA1
KCNN4
KCNT2
KCNU1
KCTD1
KCTD11
KCTD18
KDELR1
KDM1B
KDM2A
KDM4C
KDM5C
KHDRBS1
KHDRBS2
KHDRBS3
KIAA0174
KIAA0182
KIAA0226
KIAA0232
KIAA0319
KIAA0408
KIAA0467
KIAA0494
KIAA0528
KIAA0564
KIAA0776
KIAA0802
KIAA0895
KIAA0947
KIAA1109
KIAA1210
KIAA1211
KIAA1267
KIAA1310
KIAA1324L
KIAA1328
KIAA1383
KIAA1430
KIAA1467
KIAA1486
KIAA1529
KIAA1549
KIAA1755
KIAA2022
KIDINS220
KIF13A
KIF16B
KIF1B
KIF20A
KIF5A
KIF5C
KIF7
KIF9
KILLIN
KITLG
KLB
KLF10
KLF11
KLF5
KLHDC10
KLHDC7A
KLHL12
KLHL13
KLHL29
KLHL31
KLHL32
KLHL34
KLRF1
KMO
KRAS
KRT82
KTN1
KY
L1TD1
L3MBTL
L3MBTL2
L3MBTL4
LACE1
LAMC1
LAMP1
LANCL1
LARGE
LARP4B
LARP6
LASS5
LASS6
LATS1
LATS2
LAX1
LBH
LCA5L
LCLAT1
LCORL
LDB1
LDHC
LDOC1L
LEKR1
LEMD3
LEP
LEPR
LEPREL1
LGI1
LGR4
LGR6
LGTN
LHFP
LHFPL2
LHX9
LIAS
LIG3
LILRB2
LILRB5
LIMD1
LIN28A
LIN7C
LIN9
LIPF
LIPG
LMO3
LMO7
LMOD3
LMX1B
LOC100128025
LOC100128098
LOC100128239
LOC100128264
LOC100128505
LOC100129055
LOC100129104
LOC100129387
LOC100129940
LOC100130000
LOC100130155
LOC100130354
LOC100130522
LOC100130894
LOC100131060
LOC100131496
LOC100131691
LOC100132163
LOC100132167
LOC100133091
LOC100133207
LOC100133469
LOC100133612
LOC100134259
LOC100144602
LOC100271832
LOC100272146
LOC100287036
LOC100287225
LOC100288077
LOC100288797
LOC100289314
LOC100290676
LOC144486
LOC144920
LOC146336
LOC146880
LOC148696
LOC150568
LOC153469
LOC154761
LOC168474
LOC201617
LOC221122
LOC221442
LOC221710
LOC253724
LOC255025
LOC255167
LOC255187
LOC255480
LOC256880
LOC257396
LOC26080
LOC283070
LOC283392
LOC283585
LOC283887
LOC284294
LOC284551
LOC284577
LOC284581
LOC284632
LOC285194
LOC285205
LOC285540
LOC285548
LOC285556
LOC285626
LOC285812
LOC286135
LOC286184
LOC286238
LOC286367
LOC338739
LOC338799
LOC339524
LOC340074
LOC340094
LOC344595
LOC344887
LOC374491
LOC387646
LOC400622
LOC400960
LOC401321
LOC401588
LOC415056
LOC440040
LOC441204
LOC441454
LOC441869
LOC442421
LOC442497
LOC613126
LOC613266
LOC641367
LOC641515
LOC642236
LOC642597
LOC642826
LOC642846
LOC643008
LOC643648
LOC644538
LOC645166
LOC645752
LOC646241
LOC646999
LOC647288
LOC727896
LOC728095
LOC728392
LOC728723
LOC729558
LOC729603
LOC729678
LOC729739
LOC729852
LOC730101
LOC732226
LOC80054
LOC96610
LONP2
LONRF1
LOXL2
LPAR1
LPAR5
LPHN3
LPIN2
LPIN3
LPP
LPPR4
LRIT2
LRIT3
LRMP
LRP12
LRP2
LRP6
LRRC1
LRRC2
LRRC4
LRRC40
LRRC43
LRRC55
LRRC57
LRRC59
LRRC8C
LRRC8D
LRRCC1
LRRFIP1
LRTM2
LRTOMT
LSM5
LSP1
LTB4R
LTBP1
LTBR
LYPD6
LYRM2
LYRM4
LZIC
M6PR
MACROD2
MAFB
MAFG
MAG
MAGEB4
MAGI1
MAGI3
MALL
MAMDC2
MAML1
MAML2
MAN1A2
MAN1C1
MANBAL
MANEAL
MAP1A
MAP1LC3B
MAP1LC3B2
MAP2K4
MAP2K6
MAP3K3
MAP3K4
MAP4K5
MAP6
MAPK10
MAPK1IP1L
MAPK8IP2
MAPK9
MAPRE1
MAPRE2
2017-03-10
2017-03-03
MARCKS
MARS2
MATN1
MBD1
MBD3L1
MBL1P
MBNL1
MBTPS1
MBTPS2
MCAT
MCCD1
MCFD2
MCHR2
MCM3
MCM3APAS
MCOLN1
MCOLN2
MCOLN3
MCTP1
MCTP2
MDK
MDM1
MDS2
MECOM
MECR
MED12
MED13L
MED21
MED27
MED6
MEF2C
MEG3
MEGF10
MEIS1
MEIS2
METAP1
METAP2
METT5D1
METTL5
METTL7A
MEX3A
MEX3B
MEX3C
MFI2
MFSD1
MFSD11
MFSD6
MGAT3
MGAT4B
MGC27382
MGC42157
MGST1
MICAL3
MID1IP1
MIER1
MIER3
MIMT1
MINA
MIR155HG
MIR34A
MLH3
MLLT11
MLLT3
MMAA
MME
MMGT1
MMP16
MMP25
MMP9
MOBKL1A
MOBKL3
MOCS1
MOCS2
MON1A
MON2
MORF4L1
MORN5
MOSC1
MOXD1
MPDZ
MPI
MPPED2
MPST
MPV17L
MPZ
MPZL1
MPZL2
MREG
MRPL11
MRPL17
MRPL18
MRPL22
MRPL35
MRPL42
MRPS11
MRPS17
MRPS27
MRPS34
MRRF
MS4A12
MS4A2
MS4A6A
MSI2
MSL2
MSR1
MSTN
MSX2
MT1IP
MT1X
MTBP
MTCH2
MTDH
MTF2
MTHFD1L
MTHFD2L
MTMR10
MTMR12
MTMR15
MTMR4
MTMR6
MTMR7
MTSS1
MTTP
MTUS1
MTX3
MUC4
MUM1L1
MX1
MXI1
MYB
MYCBP
MYCBP2
MYCT1
MYF6
MYH15
MYL5
MYL6B
MYLK
MYLK3
MYLK4
MYO10
MYO15A
MYO1B
MYO3A
MYO3B
MYO7A
MYOM3
MYPOP
MYST2
MYT1L
NAA15
NAA16
NAGPA
NAIF1
NAPA
NAPG
NARG2
NASP
NAT15
NBEA
NBL1
NBN
NBR1
NCBP2
NCEH1
NCOA3
NCOA7
NCOR1
NCRNA00110
[truncated: 1,398 more rows]
